# Supplementary material for: Interhemispheric connections between olfactory bulbs improve odor detection
Source: PLoS Biol. 2020 Apr 20;18(4):e3000701. doi: 10.1371/journal.pbio.3000701 (PMC7192517; doi:10.1371/journal.pbio.3000701)
Supplement: S1 Data — (XLSX) [file pbio.3000701.s007.xlsx]

## Sheet: Fig 3F,G,H,P
	Fig 3F				Fig3G				Fig3H				Fig3P
		low contralateral stimulation (low cs)			medium contralateral stimulation (medium cs)				strong contralateral stimulation (strong cs)				strong contralateral stimulation + sectionned olfactory tract (control)
		od response (%df/f)	od + cs response (%df/f)			od response (%df/f)	od + cs response (%df/f)			od response (%df/f)	od + cs response (%df/f)			od response (%df/f)	od + cs response (%df/f)
	cell	-28.8791	-28.5256		cell	10.3074	-34.4198		cell	-30.9926	-87.5572		cell	-4.80975	8.81284
	cell	1.54899	-28.2493		cell	-28.6075	-32.0811		cell	-26.8327	-87.1341		cell	4.78949	26.5976
	cell	-31.5414	-28.1354		cell	-31.5414	-28.587		cell	-29.8245	-82.9098		cell	10.2074	9.38594
	cell	-21.7325	-25.2849		cell	-33.1985	-27.6581		cell	-35.8312	-82.3884		cell	-10.8531	-1.40914
	cell	-12.4319	-23.3512		cell	-23.6472	-26.6227		cell	-28.7573	-81.9798		cell	-13.9074	7.86199
	cell	12.8327	-21.8897		cell	-20.6401	-26.4738		cell	-40.3265	-81.6549		cell	5.27084	21.3241
	cell	-6.67531	-19.7362		cell	-21.7325	-24.6751		cell	-14.5377	-80.9481		cell	8.02151	59.5852
	cell	-13.1945	-19.5603		cell	-20.3942	-24.0226		cell	-38.3615	-78.2588		cell	4.64824	22.2992
	cell	10.3074	-19.5124		cell	-3.29342	-22.4781		cell	-29.3814	-78.1453		cell	9.61463	42.5495
	cell	-28.6075	-19.443		cell	-2.3777	-22.1267		cell	-22.5542	-76.9898		cell	-10.7695	3.32244
	cell	-5.12511	-16.9577		cell	-3.95744	-21.406		cell	-31.3502	-76.8005		cell	1.30927	5.15285
	cell	-20.3942	-15.6618		cell	-5.12511	-20.2727		cell	-32.9474	-71.9039		cell	7.51977	22.5109
	cell	-3.95744	-14.1089		cell	-14.6376	-20.1902		cell	-25.5764	-71.6154		cell	4.1401	14.7926
	cell	-11.6319	-14.077		cell	1.92611	-19.1874		cell	-32.4466	-70.2522		cell	1.57705	10.6215
	cell	-23.6472	-12.9869		cell	-5.39459	-17.3044		cell	-26.4879	-70.1951		cell	-4.15259	-27.8683
	cell	-8.53775	-12.3782		cell	25.8079	-16.4996		cell	-5.59332	-69.1617		cell	4.13048	20.973
	cell	14.1366	-12.3745		cell	-12.4319	-16.4679		cell	-33.6468	-68.2985		cell	-10.7403	21.8623
	cell	-3.29342	-11.6039		cell	-1.24261	-14.9952		cell	-27.5208	-67.8125		cell	7.02431	11.0363
	cell	-20.6401	-10.4833		cell	-12.0262	-14.9155		cell	-26.0894	-67.1863		cell	-3.79527	-5.44499
	cell	-1.24261	-10.4591		cell	13.3443	-14.6519		cell	-16.1379	-65.5777		cell	1.9884	21.2193
	cell	-5.00352	-9.61793		cell	-28.8791	-12.9448		cell	-31.7964	-64.6793		cell	-0.984043	15.5848
	cell	-5.33439	-7.13991		cell	3.46007	-12.9295		cell	-27.7071	-63.3594		cell	16.2226	0.129763
	cell	21.1503	-6.28024		cell	6.48411	-10.3694		cell	-14.4886	-62.1319		cell	-1.81137	-1.65601
	cell	6.48411	-5.64009		cell	-13.1945	-9.9235		cell	-9.0595	-60.4536		cell	3.37691	3.25753
	cell	8.43639	-5.44016		cell	3.0601	-9.07239		cell	-23.5953	-58.9499		cell	2.63019	-2.97902
	cell	-14.6709	-5.39644		cell	47.4025	-8.89404		cell	-29.951	-57.8005		cell	-3.50356	-6.42081
	cell	-33.1985	-4.87894		cell	43.8543	-8.84956		cell	-26.8116	-56.0695		cell	-11.9106	-14.1095
	cell	8.07438	-4.40925		cell	-18.9502	-7.85496		cell	-5.27496	-55.8604		cell	-3.46293	-18.6037
	cell	-18.9502	-4.14707		cell	14.1366	-7.14566		cell	-40.2719	-55.6904		cell	12.947	33.6263
	cell	4.55281	-3.39874		cell	-6.67531	-7.0547		cell	10.3074	-55.5352		cell	49.8919	59.0644
	cell	1.34139	-3.26134		cell	9.93283	-6.818		cell	-19.7562	-54.8685		cell	33.2899	52.5615
	cell	57.4018	-2.92472		cell	4.0849	-6.68449		cell	-36.3398	-53.6248		cell	38.3783	58.3737
	cell	-6.14996	-2.83577		cell	-6.63508	-6.67843		cell	-18.9523	-53.1956		cell	28.0833	42.9193
	cell	9.93283	-2.74208		cell	-5.00352	-6.38676		cell	-2.49966	-52.4623		cell	90.6392	116.215
	cell	1.92611	-2.33147		cell	-5.33439	-6.21986		cell	-28.7684	-51.4571		cell	17.7806	22.5612
	cell	-4.61868	-2.32408		cell	4.55281	-5.47288		cell	-23.2439	-50.9703		cell	21.2685	39.1313
	cell	-5.85611	-2.17785		cell	9.02284	-3.42556		cell	-34.1475	-50.3709		cell	6.76291	10.4251
	cell	-8.49534	-2.12668		cell	-2.27311	-2.66626		cell	-12.6619	-49.2952		cell	3.93091	13.2029
	cell	6.13814	-1.62346		cell	9.32505	-2.12238		cell	-26.8415	-47.4596		cell	17.8564	37.855
	cell	3.0601	-1.48663		cell	-1.51328	-1.96882		cell	-10.6451	-47.0541		cell	5.56446	3.79381
	cell	4.64714	-0.207551		cell	-14.6709	-1.25657		cell	-27.798	-46.6675		cell	6.98201	13.0698
	cell	-12.0262	0.159398		cell	-0.759988	-0.472113		cell	4.85506	-46.3791		cell	32.0173	53.0948
	cell	-1.51328	0.220782		cell	-5.03494	-0.431041		cell	-2.49927	-46.0256		cell	54.9964	88.3143
	cell	7.38413	0.221378		cell	11.1643	-0.420511		cell	-32.7563	-44.7099		cell	4.94671	4.50016
	cell	-3.98194	0.515569		cell	-0.773988	-0.404428		cell	4.19584	-43.0917		cell	18.1902	-0.673514
	cell	-2.3777	0.544354		cell	48.8633	-0.320428		cell	-0.0592571	-42.1398		cell	18.945	17.1428
	cell	4.0849	1.33563		cell	-5.20532	0.0582961		cell	-19.4743	-41.484		cell	64.0375	88.1341
	cell	47.4025	1.55468		cell	-5.85611	0.0805135		cell	-8.0164	-41.0294		cell	24.4576	8.29854
	cell	5.3916	1.7661		cell	17.5436	0.117251		cell	-32.9812	-40.7881		cell	12.3515	18.104
	cell	3.46007	2.21302		cell	7.28151	0.298699		cell	-33.3463	-38.3102		cell	74.6043	114.136
	cell	15.0516	2.32679		cell	0.301039	0.690956		cell	-28.6075	-37.4646		cell	-8.35625	13.5291
	cell	13.3443	2.40827		cell	8.81821	0.70018		cell	-31.5414	-35.6887		cell	41.1445	82.6578
	cell	26.2003	2.42502		cell	3.86364	0.923855		cell	23.1931	-33.9323		cell	3.9571	25.548
	cell	7.28151	2.58158		cell	16.2503	1.7206		cell	-36.6154	-32.1438		cell	68.0145	84.0921
	cell	-15.6821	2.65539		cell	-7.73713	1.72691		cell	-20.9896	-31.9257		cell	28.1809	43.2115
	cell	0.972316	2.8659		cell	-0.399807	1.99619		cell	2.09055	-31.7309		cell	52.0612	64.25
	cell	1.66037	3.1181		cell	8.07438	2.06534		cell	-21.7325	-31.1555		cell	3.81454	45.2184
	cell	0.756623	3.41804		cell	16.6142	2.90608		cell	-12.7689	-31.0882		cell	56.6324	72.8616
	cell	4.81663	3.52047		cell	0.756623	2.93828		cell	-30.4203	-31.0224		cell	32.4922	11.8652
	cell	0.77358	3.54836		cell	6.28921	3.17656		cell	47.4025	-30.7381		cell	30.6307	39.3448
	cell	-5.20532	3.67065		cell	1.54899	3.30379		cell	14.1366	-29.0718		cell	17.357	16.3396
	cell	-2.27311	3.90689		cell	-6.14996	3.47818		cell	-38.6337	-27.7834		cell	15.5567	23.6425
	cell	11.9579	3.92449		cell	8.41791	3.56019		cell	-20.9323	-26.4559		cell	39.4109	77.5424
	cell	-2.27373	4.02338		cell	9.58555	3.67419		cell	-16.5326	-26.4115		cell	-19.253	-23.5312
	cell	-14.6376	4.2524		cell	4.81663	3.89682		cell	-2.63078	-26.0469		cell	9.61429	-11.2639
	cell	-0.399807	4.33183		cell	9.03593	4.0957		cell	-6.70975	-25.1558		cell	6.9747	11.6442
	cell	5.435	4.44413		cell	8.19363	4.32763		cell	-13.1945	-23.591		cell	27.9003	66.2243
	cell	-0.759988	4.64819		cell	0.972316	4.55866		cell	-25.2095	-23.3522		cell	-2.85558	6.08213
	cell	2.60622	4.73076		cell	17.0887	4.74372		cell	-20.3942	-22.8392		cell	12.8641	26.5549
	cell	25.2603	4.88831		cell	12.8327	4.985		cell	6.48411	-20.8343		cell	13.895	21.566
	cell	12.9741	5.24545		cell	21.1503	5.14162		cell	0.665585	-20.3201		cell	0.169546	46.4216
	cell	0.301039	5.50781		cell	-8.49534	5.28902		cell	-12.4319	-19.6934		cell	0.933987	10.4161
	cell	11.6723	5.51184		cell	5.3916	5.45162		cell	-17.996	-18.8184		cell	-15.6386	-5.9934
	cell	29.6002	5.57459		cell	5.435	5.64454		cell	-28.8791	-18.7581		cell	24.7543	33.8941
	cell	-3.05329	5.58069		cell	-3.05329	6.31053		cell	9.2168	-18.3309		cell	-0.241655	26.8555
	cell	3.13638	5.63411		cell	1.34139	6.32589		cell	0.128921	-17.5889		cell	6.42482	13.478
	cell	-7.73713	5.75697		cell	31.6667	6.52203		cell	-23.9323	-17.2865		cell	6.1098	19.2101
	cell	8.19363	7.1443		cell	3.67348	6.59479		cell	-9.35701	-17.0465		cell	-15.3777	-8.95683
	cell	6.94234	7.16514		cell	18.2039	7.3013		cell	-18.9502	-16.7595		cell	-15.5277	-0.77401
	cell	10.488	7.35918		cell	12.1439	7.74288		cell	-20.6401	-16.1928		cell	-6.97393	-1.50403
	cell	-5.03494	7.47141		cell	13.323	7.83164		cell	-17.8724	-15.8839		cell	-20.3132	-3.78972
	cell	58.8684	7.52725		cell	11.012	7.92282		cell	-5.12511	-15.653		cell	-9.07578	-5.09204
	cell	30.0793	7.58385		cell	-2.27373	7.97591		cell	-12.1709	-15.102		cell	1.09039	8.87422
	cell	8.41791	7.92867		cell	11.7638	8.39799		cell	-3.29342	-14.88		cell	143.757	160.181
	cell	3.30342	8.60594		cell	11.158	8.7679		cell	-2.27311	-14.7758		cell	185.352	191.535
	cell	3.86364	8.61432		cell	14.9355	8.79454		cell	-5.57402	-14.3443		cell	31.3706	24.1046
	cell	25.8079	8.6978		cell	27.2358	9.00705		cell	1.54899	-14.2519		cell	39.0068	25.0479
	cell	25.3244	8.86838		cell	5.15773	9.07829		cell	-23.5622	-14.0371		cell	44.4565	44.2712
	cell	12.2118	9.27558		cell	3.13638	9.33747		cell	19.3955	-13.7237		cell	13.9697	12.8771
	cell	9.58555	9.67668		cell	11.6175	9.90776		cell	-12.0262	-12.741		cell	19.4696	12.8401
	cell	9.03593	9.707		cell	12.5517	9.9614		cell	-16.4944	-12.6543		cell	14.5224	36.2998
	cell	-8.03716	9.75892		cell	22.3953	10.0265		cell	-9.81893	-12.6111		cell	13.8714	12.2172
	cell	3.67348	9.7958		cell	3.30342	10.4184		cell	-2.14157	-12.4833		cell	22.1483	32.0431
	cell	-6.79271	10.1409		cell	9.95742	10.5195		cell	-16.2136	-12.478		cell	7.96179	47.8382
	cell	11.158	10.4344		cell	4.57756	10.5793		cell	-15.525	-12.2493		cell	0.0254486	8.75273
	cell	9.60092	10.5456		cell	6.94234	10.7548		cell	-2.54862	-11.5654		cell	11.1661	26.8412
	cell	-2.77078	10.5457		cell	17.5088	11.2296		cell	-17.1513	-10.874		cell	-0.489322	31.6357
	cell	6.28921	10.6002		cell	12.2118	11.4297		cell	4.45728	-10.4927		cell	24.2648	34.1828
	cell	29.2255	10.6833		cell	16.8047	11.6768		cell	21.1503	-10.1865		cell	28.1297	41.8123
	cell	-6.63508	10.8631		cell	10.488	11.7034		cell	-5.33439	-10.119		cell	12.3665	41.8098
	cell	9.2168	10.9761		cell	9.83775	12.0489		cell	-1.24261	-10.0061		cell	-0.587601	3.66373
	cell	43.8543	11.002		cell	6.13814	12.0557		cell	-16.6211	-9.66437		cell	5.75992	26.4138
	cell	16.6142	11.0042		cell	-6.79271	12.3342		cell	-3.01823	-9.65171		cell	-1.57786	6.2221
	cell	-2.55719	11.4676		cell	50.5741	12.3545		cell	16.5129	-9.35193		cell	9.5819	31.1207
	cell	21.2222	11.542		cell	-1.25455	12.3937		cell	25.5418	-8.87913		cell	15.549	28.9569
	cell	50.5741	11.6929		cell	9.2168	12.7129		cell	-4.52459	-8.85839		cell	-8.50686	-3.32985
	cell	9.32505	11.7171		cell	16.0632	12.9129		cell	-12.8862	-8.82694		cell	43.9209	72.2151
	cell	18.2039	11.7175		cell	-3.98194	13.2219		cell	109.128	-8.75791		cell	-25.4029	-22.1854
	cell	-7.83384	11.7734		cell	65.0134	13.6156		cell	12.044	-8.59807		cell	-16.735	-13.6084
	cell	11.6175	11.9456		cell	15.2291	14.2148		cell	-10.0391	-8.48842		cell	0.603488	7.42417
	cell	27.2358	12.0637		cell	7.38413	15.6387		cell	13.2541	-8.4036		cell	10.4603	27.933
	cell	14.1257	12.5257		cell	15.0516	15.6674		cell	-1.72638	-8.32016		cell	3.76548	1.84494
	cell	-18.8316	12.5365		cell	25.4725	15.8242		cell	32.5309	-8.20167		cell	5.01204	7.51737
	cell	9.83775	12.7272		cell	22.6004	15.9824		cell	-5.1178	-8.18119		cell	26.103	24.4111
	cell	8.43837	12.7296		cell	12.0038	16.2934		cell	-33.1985	-7.94303		cell	13.9021	42.6043
	cell	16.0632	12.9654		cell	34.9075	16.6062		cell	-17.1864	-7.73918		cell	-17.0613	-12.6415
	cell	19.1697	13.6329		cell	9.21404	16.622		cell	-17.796	-7.62745		cell	4.5018	12.158
	cell	22.6004	13.718		cell	4.64714	16.751		cell	-1.86096	-7.40277		cell	135.214	86.3469
	cell	8.81821	13.7636		cell	-8.53775	16.9101		cell	11.6723	-7.19588		cell	-9.66399	17.8329
	cell	14.9355	13.7903		cell	7.3516	17.0639		cell	-2.95637	-6.82929		cell	42.4666	63.6422
	cell	5.56684	13.8315		cell	22.756	17.2735		cell	2.00255	-6.78769		cell	9.68875	12.3991
	cell	11.7638	13.9076		cell	11.6723	17.7311		cell	35.4407	-6.47622		cell	2.05243	3.85993
	cell	5.15773	13.9487		cell	25.7714	17.904		cell	26.7062	-6.4577		cell	-17.9048	-5.94262
	cell	9.21404	14.0109		cell	22.8005	18.0427		cell	31.6667	-6.21004		cell	-5.61411	-5.29858
	cell	18.2404	14.3115		cell	18.2404	18.2167		cell	-7.71686	-6.10494		cell	16.7437	23.3349
	cell	11.1643	14.3878		cell	-11.6319	18.5225		cell	13.3443	-6.0723		cell	18.3168	25.5496
	cell	22.3953	14.5819		cell	-7.83384	18.5949		cell	25.2603	-5.79553		cell	24.8576	21.0897
	cell	22.9899	14.7202		cell	23.7672	19.2597		cell	-11.9955	-5.69945		cell	26.5807	28.686
	cell	11.0952	14.9653		cell	0.77358	19.4383		cell	-1.77638	-5.68171		cell	3.12255	8.60593
	cell	16.8047	15.2065		cell	8.43837	19.5056		cell	16.6142	-5.67235		cell	34.2009	24.1399
	cell	34.3449	15.3299		cell	-2.55719	19.5246		cell	-2.33206	-5.33877		cell	29.0082	32.404
	cell	17.5088	16.0544		cell	-14.0025	20.4738		cell	-6.67531	-5.30302		cell	23.7774	37.4037
	cell	5.25706	16.1846		cell	34.3449	20.5273		cell	-3.14312	-5.04022		cell	1.04407	1.38723
	cell	-5.39459	16.3508		cell	36.4467	20.6779		cell	3.22103	-4.99606		cell	18.5455	19.0168
	cell	-1.25455	17.0026		cell	4.52172	21.0608		cell	-5.39459	-4.95303		cell	23.0627	10.6359
	cell	14.7832	17.2058		cell	11.0952	21.8922		cell	2.06108	-4.74313		cell	12.3886	16.6387
	cell	16.4423	17.2165		cell	9.60092	21.9845		cell	12.0323	-4.67772		cell	40.6273	8.14171
	cell	12.1439	17.3441		cell	15.9799	22.8558		cell	-11.5043	-4.63882		cell	1.65398	-0.293541
	cell	13.323	17.5376		cell	16.5368	23.0679		cell	1.55515	-4.43456		cell	6.90103	18.3262
	cell	15.8999	17.5517		cell	14.1257	23.7429		cell	17.5436	-4.04827		cell	34.686	87.3392
	cell	9.02284	17.7417		cell	-10.6993	23.816		cell	-14.8505	-4.03387		cell	111.492	122.936
	cell	17.0887	18.2142		cell	16.4423	23.8609		cell	-20.3715	-3.92516		cell	89.1203	33.988
	cell	23.1479	18.3382		cell	22.4051	24.085		cell	1.92611	-3.8619		cell	45.1881	-6.23655
	cell	4.59709	18.3427		cell	5.25706	24.2428		cell	9.93283	-3.72859		cell	37.0644	-0.958527
	cell	4.52172	18.4782		cell	25.6396	24.3022		cell	7.78244	-3.55288		cell	207.356	38.7198
	cell	30.6188	18.5456		cell	19.1697	24.3183		cell	9.11667	-3.53252		cell	44.0379	60.5001
	cell	12.5517	18.6873		cell	1.66037	24.3358		cell	29.2421	-3.51304		cell	57.9959	70.741
	cell	23.7672	18.8891		cell	30.0793	24.9637		cell	3.46007	-3.44922		cell	30.6195	13.1337
	cell	15.2291	19.0707		cell	23.0251	26.268		cell	-13.3491	-3.3911		cell	-22.6897	-29.8254
	cell	7.3516	19.276		cell	23.1479	26.7503		cell	3.0601	-3.15867		cell	-29.7162	-22.111
	cell	18.8444	19.3348		cell	4.59709	26.7666		cell	-26.0324	-2.97781		cell	-19.8707	-10.5981
	cell	25.4725	19.393		cell	9.80327	27.2902		cell	7.3516	-2.81089		cell	-7.83277	14.6148
	cell	-14.0025	19.4193		cell	22.9899	27.5578		cell	12.0834	-2.78409		cell	-13.284	-6.90294
	cell	33.7198	19.6131		cell	13.5532	27.5653		cell	11.8667	-2.68041		cell	-8.61182	7.6649
	cell	16.2503	19.8579		cell	18.9038	28.2506		cell	8.81821	-2.49788		cell	-15.8136	-27.4233
	cell	50.6957	19.9856		cell	26.1702	28.6006		cell	4.55281	-2.27444		cell	-22.5709	-25.558
	cell	3.4838	20.2914		cell	18.8444	29.6335		cell	3.68334	-2.24673		cell	-16.4271	-28.8197
	cell	22.414	20.6089		cell	2.60622	29.9506		cell	-20.4578	-2.22455		cell	-15.404	-10.0488
	cell	40.1109	21.0167		cell	37.3419	30.2584		cell	-3.05329	-2.08368		cell	-20.7034	-3.12978
	cell	22.8005	21.2536		cell	25.8877	30.7716		cell	-1.97372	-2.00738		cell	-11.0613	-16.7689
	cell	45.6469	21.7927		cell	-15.6821	30.8785		cell	17.0887	-1.22139		cell	36.4778	50.7362
	cell	22.4051	21.8645		cell	3.4838	31.9441		cell	-23.6472	-1.19362		cell	-23.016	-1.70766
	cell	4.57756	21.8716		cell	15.8999	31.9665		cell	-0.376007	-0.970992		cell	2.20196	-24.1275
	cell	13.8424	22.163		cell	26.2003	32.0128		cell	7.28151	-0.823336		cell	-29.5546	-26.4384
	cell	17.5436	22.306		cell	22.414	32.0822		cell	-7.73713	-0.455322		cell	-7.09324	-19.2735
	cell	18.9038	22.3518		cell	39.8189	32.384		cell	4.81663	-0.351698		cell	4.31942	-29.953
	cell	6.56119	22.7429		cell	27.6906	32.4517		cell	8.17213	-0.269485		cell	-3.38461	8.5462
	cell	39.9659	22.8335		cell	14.7832	33.0839		cell	59.9292	0.0232318		cell	-12.707	-18.4863
	cell	18.9078	22.9829		cell	14.4271	33.1657		cell	-1.51328	0.344299		cell	-10.1511	-3.80831
	cell	42.3094	23.1208		cell	112.782	34.0374		cell	-2.05113	0.46515		cell	-23.7984	-26.407
	cell	31.6667	23.1875		cell	32.0194	34.3797		cell	3.47414	0.869477		cell	-18.3911	-21.7935
	cell	16.2969	23.2833		cell	63.3463	34.5328		cell	3.70404	1.2452		cell	-19.9397	-26.9408
	cell	27.6906	23.4392		cell	37.3214	34.5878		cell	3.46223	1.39751		cell	-1.72111	-2.95767
	cell	12.0038	24.3219		cell	48.0854	34.8969		cell	-2.85764	1.82253		cell	-22.6122	-8.0223
	cell	24.2553	24.3363		cell	71.9703	35.0892		cell	-4.25703	2.11635		cell	-2.19698	-13.4881
	cell	14.4271	24.6067		cell	22.2805	35.3376		cell	27.5483	2.1826		cell	-18.5082	6.90793
	cell	14.222	25.1637		cell	29.6002	35.5393		cell	-2.25602	2.32639		cell	-5.75251	-14.1101
	cell	9.95742	25.2951		cell	42.4251	35.7137		cell	2.1284	2.32793		cell	-24.2622	-8.30709
	cell	-10.6993	25.6595		cell	25.3244	35.7925		cell	18.0411	2.35786		cell	15.6455	9.23779
	cell	17.3985	26.8464		cell	15.5659	35.8668		cell	-1.94697	2.46166		cell	3.82995	-10.0911
	cell	23.0251	27.0441		cell	83.2317	36.6282		cell	6.89468	2.52495		cell	13.7836	-14.8948
	cell	-0.773988	28.248		cell	-18.8316	36.764		cell	-6.67899	2.53605		cell	-26.9275	-34.3787
	cell	15.9799	28.5096		cell	57.7346	37.5737		cell	-5.85611	2.5376		cell	66.809	1.24112
	cell	25.6396	29.0607		cell	62.789	38.3105		cell	2.38017	2.5471		cell	-11.4104	2.91505
	cell	13.5532	29.1799		cell	17.3985	38.4804		cell	1.11619	2.63769		cell	19.2887	-5.09857
	cell	46.5644	29.2433		cell	31.9644	38.6861		cell	7.27106	2.89503		cell	5.60476	-16.0825
	cell	9.80327	29.3321		cell	58.8684	38.6994		cell	14.8901	2.98896		cell	32.6808	-19.2126
	cell	50.1085	29.7131		cell	133.818	39.1746		cell	-5.00352	3.05601		cell	-8.86684	33.562
	cell	50.3479	30.1655		cell	-8.03716	39.97		cell	1.99342	3.36106		cell	-9.40487	-16.734
	cell	62.789	30.396		cell	30.3891	40.7141		cell	6.61461	3.5015		cell	1.09776	-5.00876
	cell	11.012	30.5162		cell	23.9034	41.4341		cell	1.34139	3.60119		cell	8.54509	-8.35655
	cell	25.8877	30.8972		cell	22.6129	41.4797		cell	-0.399807	3.62533		cell	-8.51344	-19.8629
	cell	23.9034	31.544		cell	44.4777	41.8108		cell	1.01692	3.85195		cell	12.2444	13.3853
	cell	34.9075	31.8675		cell	37.1559	43.1098		cell	11.1643	3.86684		cell	-2.83058	1.94781
	cell	8.94973	32.0297		cell	33.7198	43.8998		cell	3.30342	3.97496		cell	-13.4393	3.80334
	cell	45.8284	32.0344		cell	25.2603	43.9933		cell	5.3916	4.09443		cell	-12.3352	6.6911
	cell	43.6401	32.263		cell	20.939	44.1552		cell	7.06003	4.18148		cell	-4.21542	12.3964
	cell	22.2805	33.6632		cell	14.222	44.286		cell	11.4121	4.28208		cell	-17.4275	-14.8272
	cell	8.49304	34.2864		cell	29.9032	44.9792		cell	11.7735	4.36927		cell	-8.30378	-10.0972
	cell	32.0194	34.4351		cell	53.3887	45.6223		cell	7.45259	4.38227		cell	-3.61589	-6.21056
	cell	16.5368	34.606		cell	12.9741	46.0946		cell	7.01656	4.40122		cell	-18.7989	-21.6603
	cell	22.756	34.784		cell	111.744	46.1739		cell	-5.52844	4.52558		cell	-18.8193	8.44515
	cell	59.3975	35.1884		cell	39.9659	46.2058		cell	-17.1564	4.86296		cell	-18.5897	-1.81948
	cell	15.5659	35.8055		cell	5.56684	46.4961		cell	-5.61628	4.90155		cell	5.15438	53.4038
	cell	63.3463	36.1811		cell	-2.77078	48.0909		cell	12.0705	5.02163		cell	-12.3211	-20.6607
	cell	25.7714	36.5091		cell	24.2553	48.4874		cell	0.972316	5.0291		cell	-18.8143	-20.0569
	cell	65.1092	36.5489		cell	46.1734	48.6364		cell	23.1464	5.18445		cell	-28.7507	-5.02541
	cell	45.8905	36.9589		cell	37.4446	48.734		cell	25.8079	5.40653		cell	-26.7161	-27.4946
	cell	80.8977	37.3975		cell	45.8905	48.8112		cell	16.5889	5.51721		cell	-4.99614	-4.89353
	cell	29.9032	37.5416		cell	30.6188	48.8328		cell	4.04781	5.54942		cell	-14.9966	-6.09298
	cell	22.6129	37.6245		cell	22.1887	48.9961		cell	9.32505	5.60794		cell	-6.94701	-4.68828
	cell	38.5801	38.3121		cell	-4.61868	49.2782		cell	15.5389	5.79543		cell	5.78019	9.73237
	cell	69.4096	38.7973		cell	29.3636	49.4525		cell	0.301039	5.83658		cell	15.617	4.99149
	cell	71.9703	39.1588		cell	45.6469	49.4704		cell	6.65428	5.87231		cell	-8.84981	-3.02266
	cell	33.8566	39.1995		cell	50.1085	49.7153		cell	7.50857	6.2279		cell	-6.58693	4.72021
	cell	86.4272	39.2971		cell	44.7126	49.9358		cell	18.2039	6.26568		cell	-4.69392	-2.6795
	cell	30.3891	39.6854		cell	46.5644	50.5328		cell	7.52944	6.37476		cell	63.8273	5.58001
	cell	31.9644	39.8333		cell	8.94973	50.9975		cell	4.0849	6.64951		cell	5.2135	-3.95344
	cell	19.2553	40.2491		cell	16.2969	51.4728		cell	5.15773	6.82098		cell	8.62535	38.5993
	cell	57.7346	40.6014		cell	50.6957	51.6224		cell	-3.98194	6.87845		cell	-5.42392	-5.62426
	cell	29.3636	40.7927		cell	18.9078	51.7303		cell	-0.334602	6.88107		cell	-17.8646	-18.4088
	cell	33.0705	41.3945		cell	38.5801	52.2962		cell	1.29547	7.10473		cell	100.053	6.18776
	cell	22.1887	41.9834		cell	50.3479	52.4603		cell	-0.752224	7.46993		cell	21.4189	58.1669
	cell	22.7218	42.1363		cell	22.7218	53.8342		cell	-11.2289	7.5103		cell	-0.0302879	-6.55812
	cell	35.0514	42.2328		cell	64.0843	54.2957		cell	8.55518	7.52021		cell	49.604	43.1287
	cell	36.4467	42.3254		cell	42.3094	54.3047		cell	1.65043	7.5558		cell	145.865	113.698
	cell	4.41448	42.6055		cell	27.2279	54.4787		cell	-10.3896	7.91808		cell	-21.4446	-7.49606
	cell	37.3214	43.6883		cell	47.8581	54.4847		cell	5.67786	7.96237		cell	26.1208	28.726
	cell	48.1981	44.0838		cell	21.2222	54.8988		cell	-0.399096	8.01311		cell	-4.81751	-2.58033
	cell	35.4723	44.5637		cell	57.4018	54.997		cell	12.2884	8.04308		cell	5.13147	0.949085
	cell	42.4518	44.5705		cell	48.1981	55.9446		cell	15.9799	8.17183		cell	-1.8514	0.952005
	cell	90.5581	45.8176		cell	45.8284	56.045		cell	-6.14996	8.19603		cell	-6.02672	-0.924157
	cell	53.392	46.5174		cell	8.43639	56.0608		cell	4.00098	8.37243		cell	-6.17729	7.54199
	cell	53.3887	47.4532		cell	80.9853	56.2166		cell	-5.03494	8.42023		cell	-20.1667	7.53462
	cell	75.0194	47.6243		cell	64.7476	56.4466		cell	8.98295	8.7185		cell	6.05458	4.786
	cell	42.4251	47.9207		cell	43.6401	57.3344		cell	3.67348	8.80267		cell	90.573	62.4156
	cell	30.7529	48.3601		cell	4.41448	57.8409		cell	5.79535	8.87431		cell	-14.6149	-22.2482
	cell	44.4777	49.3255		cell	92.9434	58.0232		cell	20.2488	8.90582		cell	-20.8294	-41.2165
	cell	55.8665	49.6303		cell	34.5961	59.1747		cell	7.235	9.10693		cell	130.334	76.747
	cell	46.1734	50.253		cell	41.5453	59.3209		cell	0.43338	9.35375		cell	28.845	-30.9438
	cell	80.9853	51.0727		cell	106.237	59.3711		cell	-1.30034	9.61329		cell	-9.93619	-9.71556
	cell	65.0134	51.1184		cell	99.0774	60.2955		cell	15.2291	9.6496		cell	2.91321	3.59752
	cell	34.5961	51.4307		cell	63.2293	60.9206		cell	8.41791	9.72025		cell	28.7504	19.4165
	cell	35.1263	51.4624		cell	65.6633	61.6425		cell	50.5741	9.83806		cell	3.71632	-0.134904
	cell	41.5453	51.5706		cell	35.1263	62.8489		cell	-0.759988	9.84881		cell	26.7705	19.5337
	cell	39.8189	51.7377		cell	69.4096	63.0047		cell	0.736684	9.86654		cell	42.4218	13.7647
	cell	43.2928	53.9003		cell	40.1109	63.3951		cell	-6.63508	9.87556		cell	-4.48711	-3.70153
	cell	26.1702	54.6877		cell	30.7529	63.7673		cell	-12.6192	9.9972		cell	2.32077	31.5632
	cell	64.0843	54.8296		cell	53.392	64.0221		cell	39.9659	10.0453		cell	28.2699	56.0915
	cell	83.2317	55.862		cell	62.4503	64.445		cell	11.3531	10.1209		cell	1.72615	0.458651
	cell	91.9233	56.0561		cell	59.3975	65.3326		cell	-14.6376	10.1743		cell	-10.5568	27.3422
	cell	62.4503	56.6784		cell	155.792	66.2677		cell	16.0731	10.3074		cell	6.9674	8.63251
	cell	47.8581	58.4893		cell	59.0616	66.6189		cell	7.71671	10.3263		cell	16.8927	24.5664
	cell	85.5941	58.5874		cell	90.5581	67.9723		cell	8.19363	10.453		cell	2.73991	34.8288
	cell	92.9434	59.0558		cell	35.4723	68.3616		cell	3.70696	10.4743		cell	18.2855	24.4587
	cell	66.6308	59.236		cell	84.503	68.7327		cell	-0.0341113	10.6375		cell	5.05926	-0.417682
	cell	37.1559	59.2986		cell	76.1862	69.4643		cell	15.0005	10.7572		cell	-5.42449	25.0646
	cell	48.0854	60.6752		cell	71.452	69.655		cell	17.8966	10.7876		cell	25.762	46.4715
	cell	37.4446	61.3173		cell	80.8977	70.9178		cell	7.38413	10.9226		cell	66.1548	40.4006
	cell	31.4176	62.3398		cell	11.9579	71.8205		cell	2.39304	10.9677		cell	38.2605	50.4533
	cell	65.6633	65.115		cell	43.2928	72.6975		cell	23.7672	10.98		cell	73.6853	86.9767
	cell	108.211	65.3703		cell	42.4518	72.8981		cell	10.488	11.303		cell	-35.582	-23.5571
	cell	48.8633	66.2142		cell	13.8424	74.8967		cell	6.78675	11.6776		cell	-7.71959	-8.8527
	cell	37.3419	66.6431		cell	35.0514	75.8052		cell	18.7329	11.8527		cell	58.691	-24.8669
	cell	97.679	66.8689		cell	55.8665	75.8276		cell	12.049	12.1445		cell	-23.3692	-26.3683
	cell	20.939	67.777		cell	91.9233	75.8379		cell	12.1439	12.174		cell	-5.70249	-6.10049
	cell	89.7785	68.4793		cell	64.8771	76.1149		cell	21.8872	12.2333		cell	-6.00006	-7.56474
	cell	99.0774	69.1207		cell	56.5864	76.25		cell	20.939	12.2448		cell	49.0287	55.6167
	cell	44.7126	70.7955		cell	78.4373	76.7907		cell	-0.463612	12.514		cell	7.00452	25.034
	cell	57.729	71.2491		cell	71.9393	76.8057		cell	13.4468	12.5413		cell	-24.1387	-20.0109
	cell	71.9393	72.4236		cell	150.176	76.9419		cell	-1.11257	12.6178		cell	-14.8903	-22.8489
	cell	37.6793	73.8493		cell	48.1294	77.1563		cell	19.3423	12.9057		cell	1.14523	3.80863
	cell	108.922	76.1794		cell	83.0148	77.7652		cell	15.8635	13.0584		cell	-30.1227	-32.5446
	cell	64.8771	76.1899		cell	75.0194	78.6094		cell	26.6869	13.1293		cell	-3.57462	-3.13398
	cell	63.2293	77.369		cell	39.8388	80.2637		cell	18.1691	13.5409		cell	-6.87681	-1.83385
	cell	75.8357	77.5305		cell	6.56119	80.5321		cell	4.64714	13.546		cell	-30.4237	-32.9694
	cell	39.8388	77.5507		cell	85.5941	80.6605		cell	-4.84578	13.6509		cell	-17.6623	-22.2354
	cell	39.4871	78.0545		cell	39.4871	80.9102		cell	3.46193	13.797		cell	-12.102	19.674
	cell	64.7476	78.4416		cell	33.0705	81.0563		cell	4.04891	14.1075		cell	-8.59811	-12.7428
	cell	77.3648	79.1537		cell	89.7785	81.1662		cell	-1.25455	14.1855		cell	9.83432	19.5931
	cell	102.716	79.4442		cell	31.4176	82.0212		cell	3.48906	14.5661		cell	-25.6267	-6.2171
	cell	93.2593	80.5095		cell	76.9725	82.3755		cell	19.8481	14.812		cell	12.3919	12.5394
	cell	78.4373	80.7634		cell	58.3055	84.2407		cell	9.02284	14.966		cell	-24.8205	-23.5062
	cell	27.2279	81.2186		cell	96.5338	84.5765		cell	-14.0025	15.0077		cell	65.7821	64.3151
	cell	76.9725	82.1364		cell	77.3648	84.6103		cell	-0.917257	15.0874		cell	-31.705	-28.4993
	cell	64.8944	83.2625		cell	64.8944	85.4543		cell	6.13814	15.3039		cell	1.87005	1.98523
	cell	104.067	84.8411		cell	108.903	85.534		cell	16.6174	15.3193		cell	-6.08475	-9.27562
	cell	94.1576	85.0652		cell	57.729	86.6473		cell	4.82053	15.845		cell	-1.12664	-2.20415
	cell	76.1862	86.5316		cell	108.922	86.759		cell	17.5824	15.9443		cell	10.9332	11.1636
	cell	104.657	87.1281		cell	113.043	90.3262		cell	13.9444	15.9474		cell	1.82091	0.218969
	cell	59.0616	87.3729		cell	108.211	91.3548		cell	34.3449	16.1922		cell	3.35694	-14.9912
	cell	48.1294	89.9376		cell	66.6308	91.4239		cell	9.01603	16.223		cell	47.5328	42.3146
	cell	71.452	90.8647		cell	90.2638	93.3124		cell	11.5995	16.2521		cell	59.749	50.4483
	cell	95.7549	91.0671		cell	33.8566	96.2223		cell	11.4354	16.3125		cell	147.288	146.793
	cell	123.291	91.452		cell	86.4272	97.332		cell	19.357	16.325		cell	47.477	48.4491
	cell	113.043	92.3116		cell	95.7549	97.4978		cell	-9.60617	16.4459		cell	24.0039	16.4647
	cell	86.6154	92.4965		cell	104.067	99.9215		cell	2.91157	16.4648		cell	0.782689	-0.300844
	cell	58.3055	94.4751		cell	96.1043	100.298		cell	3.54809	16.7129		cell	9.73395	15.4977
	cell	96.5338	96.4015		cell	93.2593	101.444		cell	28.9325	16.7546		cell	70.8746	59.7008
	cell	56.5864	97.1412		cell	138.053	106.161		cell	14.082	16.9148		cell	45.9764	51.4472
	cell	50.0201	97.4139		cell	126.22	106.954		cell	17.2478	17.1639		cell	58.7836	50.6055
	cell	128.67	97.7548		cell	145.751	107.669		cell	21.5641	17.2565		cell	2.08035	-3.56062
	cell	83.0148	98.362		cell	128.67	110.059		cell	14.1257	17.2745		cell	25.3667	7.10311
	cell	126.462	99.4899		cell	97.679	110.259		cell	9.03593	17.4387		cell	-8.99041	-9.41021
	cell	155.792	100.261		cell	102.716	111.918		cell	7.49178	17.4909		cell	-1.87186	-5.4659
	cell	93.4057	101.511		cell	86.6154	115.264		cell	17.3709	17.6227		cell	45.5093	52.8458
	cell	87.1192	101.542		cell	108.646	115.716		cell	-4.05664	17.6944		cell	2.70269	2.04857
	cell	90.2638	102.332		cell	146.882	119.639		cell	16.7296	17.7536		cell	7.04688	0.245096
	cell	77.3641	106.98		cell	123.291	120.408		cell	22.4051	17.8688		cell	167.371	113.088
	cell	119.979	107.186		cell	65.1092	120.797		cell	38.8834	17.8976		cell	58.7073	53.4875
	cell	133.818	108.558		cell	104.657	121.655		cell	13.5532	17.9225		cell	-4.42502	-8.10248
	cell	108.646	108.624		cell	94.1576	127.937		cell	19.7474	18.0479		cell	-17.1647	-23.7809
	cell	150.176	110.102		cell	119.979	129.626		cell	18.2404	18.2246		cell	26.8317	-12.1953
	cell	96.1043	115.131		cell	8.49304	129.792		cell	5.435	18.2631		cell	64.0657	41.6319
	cell	84.503	116.117		cell	126.462	130.012		cell	16.5368	18.6234		cell	-23.8225	-25.1912
	cell	108.903	117.541		cell	93.4057	130.682		cell	11.8785	18.7232		cell	9.14599	3.32146
	cell	45.5676	123.859		cell	75.8357	130.958		cell	9.36505	18.7572		cell	71.1492	89.9028
	cell	146.882	135.369		cell	124.638	146.2		cell	4.41448	18.9636		cell	216.056	213.396
	cell	106.237	135.465		cell	77.3641	149.016		cell	14.8093	19.0615		cell	28.8848	26.1656
	cell	124.638	137.161		cell	161.759	171.952		cell	23.9034	19.1398		cell	4.07191	-3.02297
	cell	138.053	140.393		cell	87.1192	179.746		cell	26.6531	19.3158		cell	110.321	89.0662
	cell	164.677	143.713		cell	19.2553	180.733		cell	14.4165	19.6472		cell	-17.5361	-14.4062
	cell	161.759	144.436		cell	164.677	181.805		cell	3.86364	19.7532		cell	-18.9006	-15.1115
	cell	181.449	145.585		cell	193.254	183.03		cell	16.0221	19.7554		cell	-24.7615	-31.1716
	cell	111.744	153.62		cell	29.2255	184.29		cell	34.668	19.8957		cell	20.557	37.4254
	cell	62.0992	157.666		cell	37.6793	189.425		cell	9.1753	20.1449		cell	202.228	178.532
	cell	145.751	163.94		cell	181.449	191.25		cell	23.9407	20.3289		cell	-20.4053	-15.1253
	cell	126.22	164.099		cell	45.5676	199.889		cell	28.9948	20.4726		cell	-20.1623	-20.1009
	cell	112.782	166.372		cell	179.462	201.502		cell	25.7714	20.647		cell	31.7765	10.7755
	cell	193.254	171.562		cell	180.55	236.823		cell	13.4721	20.7151		cell	19.3713	17.0598
	cell	207.121	214.971		cell	50.0201	239.866		cell	12.7713	20.7422		cell	28.1906	20.0416
	cell	179.462	229.395		cell	62.0992	241.359		cell	21.6148	21.0753		cell	38.7379	13.9942
	cell	180.55	244.793		cell	207.121	247.422		cell	0.756623	21.0811		cell	149.85	131.654
	cell	283.708	290.587		cell	137.869	314.97		cell	12.8327	21.0952		cell	-7.98034	-10.4267
	cell	137.869	377.697		cell	283.708	355.851		cell	14.7832	21.1111		cell	15.3176	14.5264
									cell	7.16766	21.1444		cell	58.7871	79.9082
									cell	-1.1416	21.2015		cell	0.942855	0.187768
									cell	26.2003	21.6965		cell	35.5706	17.5968
									cell	12.0038	22.039		cell	52.2689	65.5004
									cell	11.7621	22.1075		cell	-19.1392	-11.901
									cell	25.432	22.3227		cell	11.0024	7.02312
									cell	8.43837	22.4625		cell	101.234	94.4925
									cell	10.4039	22.6458		cell	130.365	124.732
									cell	22.381	22.7346		cell	13.2007	12.5023
									cell	16.3504	22.8637		cell	2.64621	4.48395
									cell	16.2503	22.9315		cell	33.9289	35.3305
									cell	9.83775	22.9731		cell	49.7917	61.6247
									cell	25.637	23.0099		cell	-5.14098	-0.753283
									cell	-14.472	23.0245		cell	19.9533	19.4146
									cell	0.769262	23.166		cell	30.7529	29.9402
									cell	18.9078	23.1668		cell	49.7718	57.7467
									cell	16.7499	23.1669		cell	24.5823	25.9806
									cell	20.9577	23.2583		cell	24.1987	34.8811
									cell	21.6476	23.4228		cell	2.39481	37.6288
									cell	9.21404	23.6571		cell	66.742	47.7654
									cell	42.3094	23.822		cell	-10.7377	-17.7443
									cell	10.2721	23.9646		cell	8.85189	3.05204
									cell	26.4374	24.1393		cell	11.7728	23.6912
									cell	13.323	24.1624		cell	0.318013	-2.70394
									cell	-1.1609	24.3963		cell	19.4705	0.553689
									cell	-0.25641	24.5358		cell	14.7516	16.0613
									cell	22.3953	24.7111		cell	8.96518	16.2131
									cell	4.52172	24.7971		cell	10.4285	9.67286
									cell	57.2438	25.1339		cell	-26.4573	-28.2608
									cell	12.9741	25.1858		cell	42.3389	77.9136
									cell	16.4423	25.2514		cell	83.7748	76.9729
									cell	1.1692	25.4275		cell	169.955	164.72
									cell	13.4802	25.4632		cell	71.1697	51.5134
									cell	16.4108	25.4683		cell	9.27047	3.97868
									cell	17.8905	25.5541		cell	11.5196	17.6951
									cell	12.5517	25.5996		cell	208.876	213.325
									cell	32.931	25.6848		cell	138.465	131.014
									cell	-2.55719	25.7386		cell	266.864	282.172
									cell	6.09172	25.8241		cell	66.3152	95.1106
									cell	16.8047	25.8788		cell	146.741	147.695
									cell	9.58555	25.8869		cell	-9.46854	-15.7692
									cell	9.83914	26.0405		cell	52.4682	49.3374
									cell	25.9591	26.0609		cell	133.533	140.992
									cell	41.287	26.1047		cell	84.378	82.3942
									cell	9.95742	26.3508		cell	110.045	121.83
									cell	30.2704	26.3744		cell	-31.666	-26.0752
									cell	39.4334	26.6145		cell	-19.3235	-13.194
									cell	44.5178	26.6172		cell	206.18	171.484
									cell	16.0109	26.6468		cell	8.36834	11.9265
									cell	20.4397	26.738		cell	69.0518	61.1685
									cell	42.4251	26.8302		cell	-3.30067	1.33781
									cell	16.6688	27.2262		cell	3.23784	10.3947
									cell	27.0842	27.5031		cell	14.8628	3.02332
									cell	7.95056	27.6475		cell	14.712	16.8149
									cell	91.9233	27.6477		cell	17.6132	2.30947
									cell	24.6444	27.6923		cell	48.7808	40.2599
									cell	19.5077	27.7275		cell	18.1824	4.98313
									cell	8.07438	27.7448		cell	45.5644	45.2589
									cell	-14.6709	27.8956		cell	44.8339	44.9686
									cell	39.9176	28.0558		cell	-2.63596	-7.01332
									cell	16.1258	28.0645		cell	39.0736	41.1572
									cell	45.8326	28.2608		cell	-3.32154	-3.34943
									cell	-1.04529	28.3141		cell	5.58084	10.217
									cell	64.8518	28.3806		cell	36.0538	30.8855
									cell	36.8879	28.3846		cell	41.4009	28.2645
									cell	57.4018	28.5975		cell	3.13362	-2.12342
									cell	3.23598	28.6567		cell	16.682	-16.3495
									cell	-8.49534	28.834		cell	27.2907	-11.733
									cell	14.9355	29.0295		cell	14.4837	11.4987
									cell	36.4467	29.0461		cell	61.8847	54.1295
									cell	9.80327	29.0641		cell	13.2539	12.1659
									cell	22.8835	29.074		cell	84.7095	81.9944
									cell	12.7698	29.1974		cell	106.308	107.348
									cell	44.4594	29.308		cell	55.3115	87.1903
									cell	5.25706	29.5351		cell	10.0006	7.03833
									cell	9.34833	29.6179		cell	25.1077	7.89583
									cell	23.1479	29.6832		cell	-11.6504	-13.4788
									cell	6.94234	29.6854		cell	8.6891	10.9666
									cell	44.5083	29.7034		cell	83.3244	78.9379
									cell	30.2106	29.8012		cell	19.024	-1.83571
									cell	27.6725	29.8547		cell	26.5762	12.0936
									cell	27.2279	30.2706		cell	56.4526	47.0275
									cell	-5.20532	30.3264		cell	-7.05581	2.41406
									cell	18.1501	30.4382		cell	11.2258	11.0464
									cell	34.3572	30.5428		cell	157.542	135.575
									cell	34.1865	30.6482		cell	231.957	243.709
									cell	-4.64798	30.6852		cell	121.803	84.1999
									cell	34.9075	30.7139		cell	-23.7236	-41.5766
									cell	5.55657	31.1915		cell	33.3437	66.3686
									cell	56.4248	31.2463		cell	40.0444	78.972
									cell	54.7478	31.5474		cell	41.566	27.3013
									cell	35.517	31.5549		cell	48.1993	28.656
									cell	25.6396	31.5917		cell	148.212	116.999
									cell	46.5644	31.6099		cell	98.3574	115.705
									cell	-6.79271	31.8804		cell	4.37637	18.0397
									cell	33.7198	31.9713		cell	0.321571	68.2783
									cell	13.3323	32.2451		cell	-0.22607	7.14935
									cell	-10.9172	32.9393		cell	107.072	101.626
									cell	4.57756	32.9705		cell	-5.27755	-8.266
									cell	25.3244	33.1647		cell	-4.32841	1.23911
									cell	-7.35692	33.2349		cell	38.9182	21.2393
									cell	19.495	33.2928		cell	-28.9644	-31.017
									cell	39.0554	33.4878		cell	15.1074	32.8914
									cell	35.649	33.6341		cell	16.6458	24.1539
									cell	3.41758	33.7389		cell	26.1212	18.6216
									cell	43.6401	33.755		cell	31.0718	30.7034
									cell	11.6175	33.9378		cell	90.2418	124.62
									cell	43.8543	33.9632		cell	54.9209	94.2178
									cell	16.2177	34.0136		cell	21.9149	41.5325
									cell	-3.25042	34.2888		cell	-6.51806	-0.841542
									cell	6.37251	34.3924		cell	25.8568	26.0518
									cell	18.8444	34.4117		cell	102.684	107.276
									cell	19.1697	34.5716		cell	21.8363	22.2069
									cell	2.60622	34.5905		cell	77.502	81.7791
									cell	29.8505	34.7972		cell	30.0155	45.3069
									cell	6.66836	35.0498		cell	158.647	206.706
									cell	50.1085	35.0679		cell	3.88158	9.63495
									cell	28.8595	35.1354		cell	159.119	169.67
									cell	1.43658	35.2171		cell	96.0301	97.4205
									cell	23.0251	35.3414		cell	-3.18366	-0.387324
									cell	25.745	35.4142		cell	96.0161	107.087
									cell	19.5992	35.464		cell	12.1132	15.812
									cell	39.701	35.6082		cell	48.9186	56.7054
									cell	38.3862	35.7139		cell	146.161	177.874
									cell	22.3468	35.9661		cell	42.9116	40.6545
									cell	32.0194	35.9874		cell	196.678	213.4
									cell	27.2358	36.1658		cell	126.932	131.152
									cell	17.9841	36.25		cell	168.272	145.482
									cell	22.756	36.2878		cell	241.468	294.148
									cell	28.1286	36.4852		cell	99.5163	110.037
									cell	31.6489	36.5276		cell	-12.5086	-16.0076
									cell	48.0854	36.5442		cell	125.072	150.3
									cell	-4.61868	36.6721		cell	11.1296	-3.23656
									cell	25.8877	36.7158		cell	215.457	217.845
									cell	8.59327	36.7281		cell	9.10307	15.4368
									cell	9.60092	36.9632		cell	6.42282	-2.05421
									cell	30.5034	37.1795		cell	47.3271	88.9677
									cell	15.8999	37.4212		cell	36.4027	19.6462
									cell	44.0833	37.4512		cell	87.3775	77.5863
									cell	3.60806	37.5717		cell	27.3196	19.6291
									cell	71.9703	37.5845		cell	68.9804	69.0175
									cell	11.012	37.6344		cell	19.9884	47.6475
									cell	31.9644	37.6468
									cell	66.2189	38.1201
									cell	24.2553	38.1318
									cell	30.0793	38.3401
									cell	29.2309	38.3828
									cell	0.77358	38.4062
									cell	-7.34288	38.438
									cell	35.0207	38.9645
									cell	49.4359	39.092
									cell	17.5088	39.6078
									cell	30.311	39.7082
									cell	59.5856	39.9135
									cell	41.5453	40.4395
									cell	53.0069	40.6603
									cell	39.8189	41.0095
									cell	20.0602	41.0842
									cell	27.6906	41.2523
									cell	25.4725	41.2763
									cell	40.4148	41.3134
									cell	22.6004	41.3997
									cell	3.4838	41.4556
									cell	66.2864	41.492
									cell	55.8665	41.8484
									cell	32.1659	41.8611
									cell	31.1359	41.8917
									cell	16.2675	42.0576
									cell	11.7638	42.2304
									cell	50.246	42.3763
									cell	43.5795	42.4004
									cell	20.4398	42.5399
									cell	22.9899	42.6082
									cell	39.0977	42.6825
									cell	46.8472	42.7844
									cell	-14.668	43.2457
									cell	39.3448	43.42
									cell	21.1935	43.4869
									cell	95.7549	43.5662
									cell	24.1198	43.7236
									cell	22.2805	44.0533
									cell	-6.60453	44.1647
									cell	33.9421	44.2938
									cell	27.9541	44.2955
									cell	8.94973	44.5259
									cell	61.482	44.6155
									cell	48.1981	44.6623
									cell	45.4315	45.1238
									cell	32.1619	45.3971
									cell	37.6739	45.4793
									cell	55.6856	45.5918
									cell	86.9975	45.6157
									cell	2.67587	45.6258
									cell	-0.794771	45.8611
									cell	23.6942	47.1221
									cell	11.9579	47.2609
									cell	12.2118	47.3918
									cell	15.5659	47.4279
									cell	44.1298	47.587
									cell	-13.2057	47.7001
									cell	29.9032	47.7695
									cell	72.5723	47.7847
									cell	26.1702	48.041
									cell	47.8581	48.0414
									cell	51.284	48.0923
									cell	20.9908	48.3011
									cell	46.1734	48.4267
									cell	54.7064	48.7488
									cell	-15.6821	48.947
									cell	75.0194	48.9912
									cell	19.6943	49.1191
									cell	65.0134	49.2544
									cell	16.7678	49.4702
									cell	36.9294	49.9414
									cell	40.6456	50.0393
									cell	12.1798	50.1809
									cell	64.7619	50.1888
									cell	62.4503	50.2927
									cell	21.075	50.3944
									cell	37.8491	50.4043
									cell	51.9927	50.7102
									cell	106.237	50.8327
									cell	30.3425	50.8357
									cell	-8.53775	50.9875
									cell	45.8284	51.0688
									cell	24.655	51.0883
									cell	80.9853	51.1314
									cell	112.782	51.2529
									cell	29.6002	51.3949
									cell	69.4096	51.7001
									cell	71.452	51.8625
									cell	-2.77078	52.6056
									cell	45.9061	52.6058
									cell	-18.8316	52.7104
									cell	12.0939	52.7114
									cell	-8.03716	52.8593
									cell	22.8005	53.0245
									cell	49.9998	53.283
									cell	22.414	53.4407
									cell	30.6188	54.7092
									cell	4.59709	54.8686
									cell	-3.95744	55.2312
									cell	93.1964	55.7594
									cell	33.9122	55.8414
									cell	22.4381	55.997
									cell	37.1164	56.0809
									cell	26.0651	56.106
									cell	53.392	56.1351
									cell	30.3891	56.4533
									cell	65.1092	56.7202
									cell	78.4373	56.8085
									cell	58.8684	57.074
									cell	59.3975	57.517
									cell	47.1463	57.5835
									cell	108.903	57.8437
									cell	93.2593	57.9734
									cell	111.744	58.0392
									cell	22.7218	58.1006
									cell	3.13638	58.227
									cell	48.8633	58.3196
									cell	63.3602	58.6808
									cell	37.3214	58.7256
									cell	105.49	58.7654
									cell	15.0516	59.4286
									cell	22.6129	59.4545
									cell	66.9316	59.5259
									cell	30.7529	59.5568
									cell	92.9434	59.5654
									cell	14.222	59.6649
									cell	13.262	60.1186
									cell	38.5801	60.4288
									cell	64.3136	60.9178
									cell	14.4271	61.2597
									cell	69.7951	62.4795
									cell	19.9511	62.8825
									cell	46.1696	62.963
									cell	90.2638	63.098
									cell	44.6304	63.1973
									cell	22.8913	63.2538
									cell	52.9985	63.3951
									cell	11.0952	63.4131
									cell	65.6633	63.7098
									cell	50.3479	63.7314
									cell	-10.6993	63.7715
									cell	1.66037	64.0595
									cell	32.4421	64.4406
									cell	6.28921	65.1811
									cell	57.7346	65.275
									cell	70.2266	66.8358
									cell	26.8456	67.8992
									cell	64.0843	68.1474
									cell	56.3026	68.6721
									cell	65.5428	68.8771
									cell	111.619	69.3908
									cell	33.754	69.8189
									cell	86.4881	70.317
									cell	33.0705	70.9495
									cell	76.6943	71.644
									cell	89.7785	71.7975
									cell	52.0623	71.9952
									cell	70.3031	72.0596
									cell	-2.3777	72.4457
									cell	57.489	72.6303
									cell	52.3138	72.7389
									cell	55.5462	72.8604
									cell	39.4871	72.9507
									cell	44.7126	73.2045
									cell	106.324	73.4427
									cell	31.4176	73.8892
									cell	62.2756	73.9282
									cell	34.5961	74.6749
									cell	17.3985	74.7607
									cell	83.0148	75.1096
									cell	29.0112	75.9804
									cell	-3.00288	76.6467
									cell	9.98598	77.0314
									cell	39.8388	77.6293
									cell	71.9393	77.9106
									cell	90.5678	78.1687
									cell	89.7356	78.1986
									cell	45.6469	78.4781
									cell	80.8977	79.22
									cell	4.63246	79.7133
									cell	68.1352	79.9974
									cell	74.975	80.0279
									cell	51.4326	80.8733
									cell	66.1293	81.1051
									cell	63.4599	81.2596
									cell	64.7476	81.4432
									cell	49.0941	81.4694
									cell	97.8511	81.6189
									cell	104.657	82.0398
									cell	18.9038	82.2825
									cell	76.1862	82.6267
									cell	99.0774	82.651
									cell	112.445	83.0718
									cell	57.729	83.4101
									cell	42.569	83.9112
									cell	57.5294	83.9383
									cell	26.9931	84.799
									cell	83.2317	84.8672
									cell	29.3636	84.9143
									cell	37.3419	84.9921
									cell	146.882	86.0245
									cell	-0.773988	86.0722
									cell	101.048	86.1674
									cell	82.4688	86.2207
									cell	77.3648	86.35
									cell	53.3887	86.7711
									cell	80.031	87.0397
									cell	80.5718	87.4831
									cell	39.6619	87.7962
									cell	35.0514	87.9762
									cell	143.801	88.0404
									cell	59.2515	88.1809
									cell	69.9427	88.625
									cell	104.067	89.0923
									cell	85.5941	89.443
									cell	76.9725	89.6607
									cell	71.8371	89.819
									cell	32.8251	90.3674
									cell	108.211	90.7903
									cell	104.327	90.9619
									cell	5.56684	91.1343
									cell	96.7128	91.1902
									cell	133.772	91.486
									cell	81.2	91.8716
									cell	15.1083	92.8541
									cell	43.2928	93.3121
									cell	133.818	93.6183
									cell	71.6039	94.021
									cell	108.646	94.6714
									cell	84.3374	95.9833
									cell	64.6187	96.4396
									cell	84.9133	96.7294
									cell	83.4579	96.8294
									cell	40.1109	97.3275
									cell	73.7066	98.3205
									cell	88.0707	98.8133
									cell	151.359	99.469
									cell	50.6957	100.376
									cell	28.4653	100.549
									cell	16.2969	100.811
									cell	10.2909	100.874
									cell	82.8006	101.2
									cell	77.0375	101.344
									cell	16.0632	101.532
									cell	62.789	101.573
									cell	87.9398	101.646
									cell	123.64	102.183
									cell	80.0486	102.307
									cell	102.181	102.5
									cell	161.759	102.61
									cell	145.751	102.962
									cell	86.9648	103.63
									cell	49.7845	103.979
									cell	59.0616	104.582
									cell	-12.3813	105.147
									cell	90.5581	106.552
									cell	146.347	106.564
									cell	57.6202	106.605
									cell	72.7507	106.729
									cell	106.936	107.264
									cell	7.07095	108.218
									cell	64.8944	108.227
									cell	63.2293	108.285
									cell	44.4777	108.333
									cell	69.7845	108.624
									cell	99.419	109.237
									cell	21.2222	110.507
									cell	155.792	110.669
									cell	133.77	111.567
									cell	138.053	112.427
									cell	109.542	112.68
									cell	85.9643	113.016
									cell	37.4446	113.029
									cell	96.4822	113.671
									cell	151.319	116.023
									cell	36.3451	116.183
									cell	128.67	116.543
									cell	108.922	117.057
									cell	139.974	118.075
									cell	119.246	118.209
									cell	94.1576	118.748
									cell	118.257	119.028
									cell	69.0666	120.601
									cell	86.4272	121.195
									cell	58.3055	121.392
									cell	99.223	122.088
									cell	148.308	124.024
									cell	116.252	124.061
									cell	176.415	124.235
									cell	56.5864	125.292
									cell	96.5338	125.551
									cell	123.291	125.843
									cell	64.8771	126.022
									cell	156.947	127.145
									cell	168.319	127.818
									cell	104.166	128.651
									cell	104.449	129.771
									cell	121.639	130.464
									cell	8.49304	130.744
									cell	6.56119	131.067
									cell	91.8076	131.887
									cell	-2.27373	132.077
									cell	41.9583	132.681
									cell	110.203	133.618
									cell	86.6154	133.87
									cell	97.679	133.976
									cell	66.6308	134.968
									cell	-11.6319	135.135
									cell	96.1043	137.213
									cell	48.1294	137.825
									cell	150.176	139.374
									cell	16.6232	139.491
									cell	113.043	140.075
									cell	37.1559	141.109
									cell	80.6953	141.372
									cell	141.329	141.451
									cell	63.3463	141.813
									cell	93.4057	141.884
									cell	-7.83384	141.924
									cell	41.1165	141.998
									cell	13.8424	145.14
									cell	35.4723	145.591
									cell	22.1887	145.93
									cell	113.119	147.045
									cell	125.304	149.115
									cell	127.695	151.697
									cell	35.1263	152.012
									cell	193.254	153.5
									cell	121.423	154.401
									cell	74.8773	155.165
									cell	110.372	157.36
									cell	149.282	157.573
									cell	155.611	158.323
									cell	131.826	158.835
									cell	124.638	160.076
									cell	102.716	160.989
									cell	157.358	161.364
									cell	17.2888	163.507
									cell	139.52	165.173
									cell	126.462	165.407
									cell	94.7778	165.997
									cell	126.22	167.64
									cell	33.8566	169.017
									cell	59.0434	169.439
									cell	119.979	173.055
									cell	84.503	175.671
									cell	201.476	179.893
									cell	128.037	180.68
									cell	194.523	182.654
									cell	75.8357	183.862
									cell	181.284	184.956
									cell	204.936	191.1
									cell	179.462	192.394
									cell	87.1192	195.448
									cell	185.565	200.616
									cell	191.819	205.667
									cell	78.9403	206.337
									cell	95.2575	206.876
									cell	42.4518	208.734
									cell	8.43639	209.428
									cell	118.704	217.78
									cell	45.8905	219.521
									cell	180.55	223.631
									cell	188.092	228.555
									cell	164.677	232.153
									cell	19.2553	233.477
									cell	37.6793	233.632
									cell	207.121	233.828
									cell	29.2255	243.489
									cell	135.888	244.973
									cell	181.449	250.036
									cell	11.158	287.891
									cell	62.0992	289.202
									cell	283.708	292.207
									cell	77.3641	305.055
									cell	45.5676	333.443
									cell	295.77	399.897
									cell	50.0201	444.713
									cell	137.869	617.081

## Sheet: Fig 4D,F
	Fig4D					Fig4D					Fig4D					Fig4F					Fig4F					Fig4F
	Response profile of ipsilateral AA selective neuron (%df/f)					Response profile of ipsilateral pgf2α selective neuron (%df/f)					Response profile of ipsilateral BA selective neuron (%df/f)					Response profile of contralateral pgf2α selective neuron (%df/f)					Response profile of contralateral AA selective neuron (%df/f)					Response profile of contralateral BA selective neuron (%df/f)
	frame number	pgf2α	bile acids	amino acids		frame number	pgf2α	bile acids	amino acids		frame number	pgf2α	bile acids	amino acids		frame number	pgf2α	bile acids	amino acids		frame number	pgf2α	bile acids	amino acids		frame number	pgf2α	bile acids	amino acids
	1	49.4935	-1.28684	-4.09804		1	15.2594	-14.2375	-21.2686		1	-22.4894	-20.0467	-17.3731		1	28.6004	-9.29827	-0.507069		1	-4.53956	-4.47326	4.62958		1	-2.84601	5.2071	-10.0623
	2	47.3359	5.12921	-10.704		2	17.419	-14.1004	-13.3391		2	-26.941	-12.4916	-4.60273		2	24.6243	5.2264	8.03336		2	11.3284	2.60188	-5.45664		2	12.3971	-6.43187	13.9259
	3	46.1681	4.54601	-6.84094		3	9.76532	-14.1323	-10.4434		3	-26.6876	-9.62582	-15.469		3	11.9197	6.55076	15.4093		3	-2.47325	-12.0424	8.92036		3	6.40371	-8.44262	20.3215
	4	39.5746	-6.84109	-17.486		4	19.4905	-7.44388	-10.8783		4	-16.1323	-13.9568	-5.09492		4	34.9592	11.567	16.7124		4	0.967032	-1.50397	-3.45768		4	5.60893	-2.49028	7.50965
	5	25.9634	-4.3581	-15.0352		5	11.195	-14.1272	-10.0084		5	-23.5386	-15.2461	7.64709		5	20.8714	-13.1134	34.2064		5	11.2635	-3.19798	3.21346		5	-10.9117	-2.98163	-2.94828
	6	23.1652	-4.30716	-8.57452		6	5.95642	-5.17788	-2.24308		6	-20.0498	-3.42406	14.6534		6	32.0257	-14.0177	21.3289		6	3.12718	-0.446883	-3.07564		6	-2.5761	-4.84892	1.17684
	7	23.6185	-9.73242	-12.7903		7	-2.89856	-20.1796	3.17348		7	-9.28156	-12.8445	6.07348		7	47.6332	10.5252	22.9537		7	-9.08148	6.61891	4.79478		7	-9.63356	4.5556	-6.96292
	8	28.7172	-6.72215	-8.64961		8	-5.63748	-16.3312	-12.1574		8	-10.5278	-14.0837	16.3897		8	28.7101	3.80487	3.834		8	-6.97413	-1.20895	-2.93941		8	-3.78784	-8.05936	-2.44489
	9	22.7306	-7.25052	-11.1054		9	-8.54919	-18.0682	-11.0284		9	-13.1651	-0.0656672	26.6007		9	29.0356	8.65421	18.0592		9	2.99711	-3.90903	1.4752		9	-0.919055	-3.04484	1.36796
	10	28.1753	-2.99416	9.15436		10	-2.84069	-20.6404	-3.87095		10	-3.70128	0.535012	19.4996		10	37.4805	18.8075	24.4925		10	3.56787	-5.27882	-5.81146		10	-14.1497	0.208989	-5.11479
	11	24.412	-9.3206	21.0556		11	-9.13548	-11.9633	-9.53848		11	-8.89336	-8.63496	13.2295		11	39.1596	11.3181	10.0271		11	-0.678934	-7.12933	-4.22662		11	-2.54143	4.93784	0.96366
	12	14.66	-11.3019	37.1099		12	-14.3768	-6.78997	-7.19347		12	-3.94098	-15.5528	18.489		12	57.5623	-5.39482	5.78907		12	-8.88104	-0.235229	-0.793882		12	-12.234	2.99434	-2.55655
	13	3.07753	-5.92497	25.9026		13	-27.2804	-1.76131	-7.28013		13	-6.70167	-4.86737	13.7439		13	15.1086	-7.72921	-3.91265		13	15.7449	-7.53984	-3.4484		13	-12.6408	-6.19351	5.88973
	14	4.97378	-15.3219	19.5013		14	-10.4905	-12.4172	-2.16926		14	-6.10817	-8.08964	20.0379		14	29.933	-15.3558	-3.13161		14	2.07718	-6.24209	1.23901		14	8.54262	3.75512	0.244248
	15	10.0082	-8.09983	10.9611		15	-19.4078	-2.95885	-5.57651		15	-0.759809	1.29193	4.83371		15	19.6085	-2.82135	6.95913		15	-1.17907	-8.2659	-8.02373		15	-3.70387	9.81308	-6.77942
	16	-0.679527	-10.7472	6.41386		16	-7.3627	-15.9223	-4.0039		16	-4.14122	-13.4533	11.8032		16	28.4044	-1.31099	-9.76423		16	2.57737	-1.48697	-10.629		16	-1.27014	0.133093	1.65452
	17	11.3613	4.76555	4.82844		17	-16.1485	-22.6395	12.2103		17	-0.441545	0.0439346	7.87355		17	59.5308	-10.7257	-7.14523		17	-5.36107	1.06986	-6.98713		17	-4.98245	-1.66333	4.49604
	18	2.01349	13.6603	9.40215		18	-5.03905	-16.2982	-1.49853		18	-23.6727	4.79042	-0.558697		18	-0.559313	-15.226	-0.23569		18	-2.73076	4.83783	-3.68831		18	-1.76929	-3.24313	-1.46019
	19	3.71963	6.82729	16.1891		19	-12.8147	-11.6963	10.5097		19	-6.71645	6.79991	9.43492		19	5.92966	-9.09837	-19.9295		19	10.2421	-0.259255	-1.60716		19	-7.32619	-1.4207	-12.0658
	20	-2.3307	1.45713	18.8687		20	-11.9381	-2.31582	20.5449		20	-7.05225	4.91564	0.682161		20	13.4607	0.309906	-5.00263		20	5.27771	2.62519	8.02365		20	1.28243	2.50758	0.163143
	21	-2.84097	-4.77625	11.0402		21	-4.90881	-8.2853	12.2603		21	-6.98913	1.48109	-3.54113		21	-9.99826	-2.71515	-17.4353		21	-0.683161	4.6616	-5.18548		21	8.44943	4.2756	3.87056
	22	-6.47628	-2.85753	7.62351		22	-5.68329	2.66027	8.95753		22	-4.30573	-6.34882	-12.7996		22	14.1824	14.0987	-1.56733		22	-3.93591	1.20847	-1.7346		22	0.239927	-4.1798	-13.0431
	23	-3.41256	-10.5416	0.49133		23	4.15844	3.83267	2.46621		23	-7.8428	1.74075	-12.6261		23	14.3259	-2.41552	24.8418		23	4.00351	8.014	-3.21958		23	7.8694	4.36283	-2.02184
	24	-7.45365	-7.83235	-11.5684		24	-0.155737	-15.4519	8.13208		24	-16.9834	-2.63514	-4.86123		24	-21.7167	-17.2052	-18.7867		24	-12.9604	-2.32105	-0.275384		24	1.37156	-2.0761	6.83969
	25	-10.6406	-5.39949	-3.24173		25	9.50911	-2.26634	7.72162		25	-4.43365	-6.59507	3.50029		25	-5.16633	5.56553	2.04117		25	-4.16086	-6.08671	2.52219		25	7.33206	-6.09761	5.61206
	26	-0.698407	-5.66837	-4.59623		26	9.50229	7.36353	-2.23073		26	5.71298	-8.2757	0.643272		26	-19.6302	-14.9859	5.63056		26	-0.838652	2.17524	-5.88702		26	-2.23475	-0.621279	1.12525
	27	-3.24762	2.13573	-11.4543		27	4.59078	6.85991	-0.861884		27	5.63122	3.38317	1.98807		27	4.30462	7.60528	7.02641		27	-6.71078	1.54062	9.29149		27	9.25434	-3.51692	7.41826
	28	-0.771381	-5.52811	-17.207		28	2.45061	-3.80975	-2.97101		28	11.1354	12.857	-0.931132		28	-24.6654	-2.67325	10.8878		28	-4.75018	2.44527	-0.324707		28	-3.37125	-2.54727	1.0748
	29	-2.03745	-10.6333	-19.5848		29	5.45056	-4.15534	-3.60672		29	7.33226	7.7259	-15.926		29	-19.7867	6.03305	10.8621		29	-1.91324	-2.10243	1.69324		29	12.8168	-4.82032	4.11422
	30	-2.13199	-2.44448	-15.7006		30	4.97144	1.46075	-1.00506		30	19.8018	-0.122337	-14.5876		30	-10.3268	21.1182	6.43409		30	-6.40853	2.02993	5.42845		30	-0.768619	3.07495	-0.0279768
	31	-0.526676	17.3705	-19.2337		31	-8.03329	3.35083	-7.18278		31	24.0554	5.28212	-12.5538		31	-21.9645	7.30061	11.9201		31	-0.286299	-7.92516	-6.29779		31	-3.42052	4.43396	-9.71232
	32	-1.38906	16.0644	-12.1733		32	6.3389	3.21125	-4.71853		32	6.40258	8.183	8.21772		32	-7.20598	12.8526	2.93556		32	8.93866	-0.938627	4.94133		32	-3.4367	1.02941	5.16464
	33	9.48301	33.4945	-16.4621		33	1.50352	0.000649982	-2.14049		33	16.0768	-8.10753	-4.37351		33	-21.6283	3.57847	7.09386		33	3.72366	0.335145	14.7104		33	7.87822	14.4147	1.36157
	34	5.34675	40.8093	21.6574		34	-7.34893	2.00822	-2.02638		34	9.4397	6.67136	-9.07714		34	-27.0315	16.0709	-13.6343		34	15.0787	4.68505	6.01007		34	5.47596	-1.18049	-2.02956
	35	-10.1276	22.8876	177.514		35	2.11531	11.5881	-13.926		35	0.55368	137.226	-21.2557		35	-30.7269	10.4101	8.67521		35	7.3338	2.09537	3.28133		35	16.7916	27.9316	10.8453
	36	-6.41863	27.8274	280.362		36	4.38764	4.7403	-5.77743		36	5.60292	183.74	-14.3088		36	-11.3587	9.18524	-9.40669		36	-4.72772	3.95776	-2.19927		36	1.15332	110.382	4.31858
	37	4.59172	19.134	352.399		37	-0.0698301	17.1276	-8.60236		37	0.762806	171.729	-25.228		37	34.848	6.61368	-9.73612		37	8.80701	-6.14051	31.0209		37	31.5379	191.815	-0.41447
	38	11.8001	3.29013	347.173		38	1.01317	0.0747381	-14.0445		38	0.180487	186.747	-26.5619		38	178.653	15.7072	-18.7692		38	-1.83781	5.55338	124.348		38	47.8643	253.37	12.7525
	39	6.78899	2.56355	386.055		39	51.2716	-11.5149	-13.5519		39	-4.2133	186.264	-29.544		39	240.304	15.5168	-9.50373		39	-4.37126	-10.8456	177.759		39	68.9835	264.99	-1.47231
	40	13.705	1.33273	376.945		40	88.5788	-7.05824	-14.2102		40	-10.5065	200.551	-28.6483		40	310.264	22.8269	-11.4787		40	21.6723	4.54676	260.131		40	75.1247	268.449	14.9827
	41	14.6135	-2.05897	399.53		41	111.48	7.72606	-15.4725		41	-1.49312	192.751	-36.9276		41	324.025	38.6006	-8.97164		41	1.68535	1.54051	331.358		41	63.4936	257.979	9.3321
	42	20.8293	-1.21047	386.389		42	137.455	-4.33631	-18.126		42	0.898628	208.293	-35.5934		42	304.461	16.9559	-13.3788		42	6.86682	-3.95727	381.272		42	51.8722	244.062	21.2981
	43	27.7304	-5.13432	375.038		43	142.596	-6.10372	-25.6241		43	5.68827	191.869	-29.5621		43	263.168	17.9774	14.1622		43	4.46452	1.38591	414.062		43	32.2284	268.317	11.1847
	44	39.2307	-4.8041	382.679		44	152.008	-15.7359	-18.2925		44	3.7774	194.322	-36.7691		44	279.975	15.2396	17.5847		44	4.63564	8.00152	418.396		44	20.4019	253.363	22.1855
	45	56.9394	-5.53229	405.423		45	155.503	1.16559	-36.4907		45	7.60252	201.617	-43.1042		45	274.37	35.6927	-6.84969		45	3.93943	-2.42579	401.167		45	20.3576	252.766	4.72548
	46	53.1148	-0.186923	415.834		46	138.973	-28.9779	-36.5415		46	-0.314245	195.875	-38.5306		46	246.685	30.487	-1.79066		46	9.81637	4.20439	370.701		46	22.9966	276.505	27.0429
	47	81.6661	5.01638	414.534		47	154.852	-29.8737	-46.7134		47	12.1461	192.333	-35.7618		47	248.862	40.4319	-12.0894		47	18.2451	-6.16914	407.385		47	19.4996	298.255	10.2282
	48	53.6111	3.19783	428.141		48	145.556	-29.7895	-44.0561		48	10.0641	184.056	-24.7826		48	225.219	34.5876	-11.787		48	3.57224	0.920842	380.362		48	17.7444	268.431	21.3664
	49	68.3683	9.45908	439.409		49	153.889	-38.3289	-42.4598		49	15.212	184.518	-22.2496		49	181.542	38.127	-24.8163		49	2.09725	3.99343	360.65		49	4.46788	304.865	18.5855
	50	50.063	7.46323	438.451		50	134.333	-26.1602	-42.3133		50	18.094	182.78	-23.0676		50	184.891	27.4387	-3.45036		50	4.19981	-3.14347	350.269		50	15.3097	298.222	7.16941
	51	45.3815	22.1309	433.496		51	146.829	-31.8671	-44.3471		51	21.3673	175.097	-29.5709		51	147.67	23.0149	2.86237		51	7.32647	52.3523	338.233		51	10.7839	330.748	18.9626
	52	33.8785	12.2804	409.791		52	145.125	-31.1368	-50.2133		52	28.1291	167.278	-22.1097		52	157.686	1.84085	-4.01154		52	5.11333	57.7417	336.806		52	12.911	315.267	28.3912
	53	59.3908	12.7379	415.735		53	141.448	-36.3616	-57.0457		53	20.9464	166.782	-27.3362		53	151.248	23.5632	-8.74553		53	9.16898	61.7209	357.453		53	7.72944	278.273	3.26711
	54	58.9223	8.87101	411.103		54	138.271	-35.2693	-60.3069		54	35.0571	176.454	-26.3734		54	161.888	15.2196	-9.90304		54	0.08727	70.5588	326.336		54	19.1009	272.969	1.54071
	55	54.6721	9.93978	427.023		55	130.952	-46.1559	-54.2075		55	26.8347	177.496	-20.7855		55	128.703	24.8321	0.758398		55	13.8977	56.9519	336.571		55	19.0286	281.447	-1.14817
	56	50.5834	6.13317	451.737		56	133.315	-44.8654	-55.9635		56	19.6055	164.572	-22.5037		56	127.277	23.9109	7.00039		56	-1.41092	27.571	328.266		56	13.3775	311.828	13.7631
	57	59.8939	0.340635	378.925		57	131.232	-49.8331	-51.5561		57	17.655	161.785	-20.2958		57	115.269	8.9598	-6.11278		57	4.47079	33.7237	345.731		57	17.2416	286.733	16.106
	58	54.3844	-10.7185	420.563		58	127.624	-43.0667	-51.6055		58	37.5514	159.891	-15.3121		58	137.007	22.3736	3.50198		58	-2.34471	15.823	330.693		58	-1.99923	292.313	0.5937
	59	43.1931	6.65576	456.641		59	127.659	-35.4477	-39.4539		59	30.467	164.95	-27.0732		59	100.875	-0.354221	-2.20264		59	8.95744	30.161	371.136		59	8.93503	286.964	25.9415
	60	56.8036	-0.58729	415.312		60	129.315	-38.4357	-40.2791		60	7.90128	178.804	-27.2565		60	149.812	11.5309	12.5101		60	15.564	25.9547	319.651		60	9.70867	261.259	15.2796
	61	50.3546	-6.95354	418.543		61	127.602	-31.2703	-37.1693		61	17.1029	162.274	-22.8901		61	125.219	-10.0165	5.78325		61	5.74164	26.0255	348.845		61	23.0049	248.925	9.89438
	62	60.0695	-7.92418	424.597		62	134.069	-38.2554	-37.5535		62	16.7193	180.177	-22.2588		62	111.388	-3.96737	14.7603		62	4.37935	4.81402	301.64		62	8.80404	221.268	17.238
	63	37.0287	-3.93375	434.714		63	125.942	-40.5935	-38.2114		63	4.81376	178.757	-23.5206		63	131.116	-7.64351	32.9586		63	-8.62472	-1.37736	306.005		63	21.7296	174.74	16.7783
	64	43.5547	-13.135	428.316		64	130.798	-32.0932	-39.383		64	14.4113	191.461	-21.2663		64	100.766	6.88723	21.6917		64	10.3968	10.7616	267.257		64	15.4296	135.495	7.55904
	65	21.2504	-7.29651	414.314		65	127.063	-36.8003	-31.9771		65	15.6364	183.022	-32.6295		65	108.007	27.9276	41.182		65	3.33656	3.84752	291.784		65	12.6654	118.923	2.14611
	66	20.3094	-13.6891	429.682		66	130.483	-38.3632	-38.6453		66	7.77459	174.444	-35.6516		66	117.814	18.4707	31.4996		66	-6.09088	5.26789	304.209		66	35.7668	103.188	14.9133
	67	19.9747	-10.7629	413.996		67	128.481	-31.4288	-39.254		67	9.32232	184.419	-28.7523		67	87.4007	21.5376	30.8761		67	8.93346	8.11084	284.174		67	26.6663	102.823	9.2562
	68	12.8757	-4.30559	420.387		68	127.552	-24.3904	-25.6315		68	15.427	192.943	-43.2567		68	113.189	8.95541	22.1319		68	4.43357	0.646798	251.46		68	6.0454	83.8978	21.8392
	69	9.49271	-21.2209	375.674		69	118.419	-22.6299	-21.9595		69	15.2942	179.731	-34.6754		69	121.797	22.7637	26.7325		69	-0.283056	10.2538	293.943		69	11.5645	49.3894	7.81905
	70	3.25356	-17.2631	391.684		70	132.643	-28.8221	-9.02311		70	-6.48772	195.961	-39.021		70	120.847	27.9002	35.6425		70	4.39818	9.11717	254.773		70	6.16234	70.1774	-8.46978
	71	16.0332	-13.0016	399.613		71	128.164	-27.5538	2.67039		71	23.4649	201.702	-27.9493		71	128.676	5.57075	29.0869		71	7.21026	-1.77127	265.945		71	14.0774	50.3205	11.4568
	72	9.02857	-5.36677	410.886		72	123.176	-23.2745	-0.392275		72	4.15361	184.98	-31.8848		72	115.832	2.78142	29.3994		72	0.356206	6.45483	288.533		72	12.693	47.3318	2.29094
	73	4.90951	-7.5808	381.574		73	134.82	-31.0594	-3.41072		73	-0.238193	197.368	-35.8739		73	190.934	-20.4381	40.9485		73	10.5225	3.34923	254.793		73	18.1634	37.2786	13.0627
	74	-2.55007	-9.13991	358.458		74	127.789	-24.892	-1.01207		74	14.7621	209.095	-30.9778		74	162.513	-10.9452	41.9542		74	1.72377	-3.4281	271.408		74	9.15815	45.9839	13.3415
	75	-0.328661	-13.3416	371.101		75	128.455	-10.2035	0.980717		75	-10.2516	199.758	-30.2325		75	141.571	-16.0663	28.0595		75	8.93056	8.4172	234.185		75	15.2712	42.4713	6.65085
	76	2.46794	-18.3984	328.271		76	137.357	-13.029	0.874251		76	2.34897	196.026	-28.5343		76	174.594	-14.1553	34.4142		76	16.438	3.40707	280.776		76	17.1751	40.6303	21.5661
	77	4.23881	-12.8671	296.408		77	132.697	-13.5814	-8.9465		77	6.2372	173.846	-19.5882		77	154.437	-0.8882	19.5288		77	11.0232	2.62326	276.197		77	22.182	27.3456	22.82
	78	2.43073	7.51645	296.721		78	126.91	-5.87885	-8.8558		78	-1.88905	193.529	-25.9917		78	169.335	-12.2981	11.086		78	-2.82927	10.484	267.52		78	3.6782	20.532	9.31292
	79	0.378794	-10.6192	302.315		79	119.332	6.51583	-2.64497		79	0.127643	184.66	-29.1692		79	169.587	-12.907	2.44886		79	-0.159266	3.15814	311.947		79	-2.10303	15.3115	14.7908
	80	-0.563454	-9.2486	268.361		80	135.337	19.3871	-2.12642		80	-6.02517	203.608	-23.4838		80	154.387	-6.00875	-10.0939		80	12.6625	-3.62152	295.181		80	9.20514	14.3554	25.1496
	81	7.0293	-8.92053	230.871		81	130.265	19.9606	3.02009		81	-9.76166	184.769	-27.2977		81	155.353	-13.3339	-17.9268		81	6.78919	9.19293	283.818		81	8.71322	9.18022	19.5047
	82	16.6894	2.84734	202.865		82	122.736	23.0191	10.3454		82	-3.3544	206.657	-26.4282		82	150.001	-22.8728	11.8831		82	-0.078348	9.79924	275.61		82	-7.6669	11.6665	20.6024
	83	25.7833	-5.88941	170.762		83	126.031	8.59215	11.1235		83	-4.54655	201.523	-28.659		83	161.208	1.27734	19.9614		83	7.43899	0.353941	280.041		83	-10.8506	15.6836	2.82949
	84	7.15601	-15.6846	171.78		84	120.404	12.1942	5.217		84	-10.2839	188.102	-23.9511		84	166.194	-17.3113	24.8435		84	-2.81501	-7.59386	263.302		84	-1.53469	14.6125	-0.349949
	85	0.53433	-9.15846	131.126		85	121.086	7.21305	15.5031		85	-5.3143	202.9	-34.9401		85	164.512	-4.96274	26.7356		85	3.32344	2.45673	301.776		85	9.82218	7.4931	-2.04687
	86	3.88186	-11.7275	138.684		86	119.997	19.3648	7.16576		86	2.54437	188.494	-24.7503		86	158.465	-19.1415	28.5096		86	6.83148	4.73025	282.092		86	1.1807	19.5472	8.2214
	87	11.5924	-3.47937	110.9		87	123.789	9.2883	15.9751		87	-0.826738	198.548	-28.9607		87	160.443	-4.99843	30.7627		87	-2.98377	3.90938	247.829		87	5.62575	14.1158	12.8714
	88	3.50373	-1.91707	85.9537		88	115.616	14.2289	3.29733		88	-4.28404	192.518	-33.6415		88	156.923	-15.8521	27.1523		88	5.41164	-4.76458	270.252		88	-1.21853	-0.967631	20.4888
	89	10.3085	-10.152	72.2528		89	111.903	25.1838	9.12773		89	0.240889	215.357	-31.2495		89	131.297	-4.83183	21.4184		89	0.764897	6.1669	266.191		89	3.12869	11.9914	19.8325
	90	16.4321	-6.16172	70.9982		90	112.602	13.9534	27.6812		90	-11.874	180.095	-22.4898		90	161.046	-16.6291	27.5774		90	7.61111	11.2661	262.837		90	-4.20558	6.35474	11.1838
	91	21.7272	0.905796	57.8567		91	107.136	42.3913	19.5094		91	-8.64996	194.137	-20.3799		91	174.435	-10.5838	12.7376		91	10.0527	-5.17543	257.351		91	4.28092	6.68653	11.2513
	92	14.1812	-4.60398	51.7553		92	98.439	22.3977	15.2737		92	-1.94137	192.783	-36.4779		92	151.257	-9.46306	-2.95526		92	4.66245	-1.73251	243.154		92	0.326506	1.93031	25.146
	93	7.22933	0.386317	29.6808		93	107.406	22.3102	26.965		93	-6.09148	179.247	-27.6236		93	137.918	-1.06556	-15.1423		93	1.9754	2.54931	205.758		93	11.3874	5.35325	8.79015
	94	4.49628	-1.54195	35.8673		94	99.3303	30.4395	25.7341		94	6.59982	155.11	-15.6879		94	153.473	0.897826	3.31367		94	-3.48571	6.5172	254.499		94	-14.0681	4.11012	24.2898
	95	12.8949	-10.0652	36.4349		95	99.8927	28.9656	18.6498		95	0.815084	165.555	-22.8369		95	163.884	6.92707	-7.82611		95	14.1705	2.94461	230.43		95	-3.76894	-2.33529	20.9749
	96	17.8888	-11.3729	17.692		96	95.036	45.9679	0.192045		96	-9.75976	154.655	-28.0785		96	125.905	2.02938	-5.42694		96	24.12	-2.23273	265.269		96	13.2845	1.92984	11.7224
	97	1.5714	-6.01803	11.0236		97	87.6671	45.7498	-1.09105		97	-11.8256	161.172	-27.1083		97	145.982	7.1638	-10.8478		97	-2.16438	6.53384	249.59		97	5.43294	-13.4046	20.4888
	98	0.316217	-6.30888	1.27987		98	71.5374	36.6864	13.2563		98	10.6811	159.651	-26.7444		98	157.028	9.16985	-4.43798		98	5.11924	7.66459	252.134		98	4.01653	-8.50462	20.3969
	99	-7.37523	-9.91424	-0.927101		99	76.0768	57.2764	2.57684		99	18.0044	162.694	-24.0776		99	133.853	9.79438	1.54407		99	7.24138	5.7923	198.696		99	7.55819	3.81247	14.1369

## Sheet: Fig 4G,H,L,M
Fig 4g			Fig 4H			Fig 4L			Fig4 M
identity OB	% responsive cells		identity OB	% odor selective cells		identity OB	caudality index		identity OB	laterality index
ipsilateral	33.88		ipsilateral	78		ipsilateral	1		ipsilateral	1
ipsilateral	27.33		ipsilateral	56.1		ipsilateral	1		ipsilateral	1
ipsilateral	44.85		ipsilateral	75.4		ipsilateral	1		ipsilateral	1
ipsilateral	31.11		ipsilateral	82.1		ipsilateral	1		ipsilateral	0.846154
ipsilateral	29.1		ipsilateral	82.1		ipsilateral	1		ipsilateral	0.947368
ipsilateral	40.31		ipsilateral	71.1538		ipsilateral	0.571429		ipsilateral	0.8
contralateral	14		contralateral	77.8		contralateral	1		contralateral	1
contralateral	15.3		contralateral	66.7		contralateral	1		contralateral	1
contralateral	32.1		contralateral	88		contralateral	1		contralateral	0.8
contralateral	5.6		contralateral	100		contralateral	1		contralateral	0.333333
contralateral	5.8		contralateral	100		contralateral	1		contralateral	0.666667
contralateral	13.2		contralateral	70.5882		contralateral	0		contralateral	0.5

## Sheet: Fig 4I,N
Fig 4N														Figure4 I
	identity OB													lifetime sparseness
pairwise distance(µm)	contralateral	contralateral	contralateral	contralateral	contralateral	contralateral	Ipsilateral	Ipsilateral	Ipsilateral	Ipsilateral	Ipsilateral	Ipsilateral		ipsilateral OB	contralateral OB
20	0.482086	0.548752	0.471677	0.477632	0.259166	0.106537	0.666288	0.571437	0.401417	0.362205	0.249216	0.227119		0.00128005	0.00177539
40	0.418782	0.217816	0.115451	0.347612	0.0781144	0.0324087	0.558718	0.429034	0.267765	0.17949	0.10263	0.139256		0.0028019	0.00251609
60	0.282423	0.0450588	0.116467	0.207528	0.0764994	0.0765401	0.276609	0.196926	0.114067	0.108073	0.0418318	0.077821		0.00351624	0.00642392
80	0.202287	0.0340258	0.0985218	0.216076	-0.00514561	0.00146818	0.253706	0.219776	0.052204	0.014286	0.0319394	0.0046578		0.00621635	0.0126489
100	0.150954	0.029603	0.0884489	0.233552	-0.0283922	0.0293927	0.171051	0.141976	0.096495	0.0930498	-0.0177892	0.0466856		0.00968819	0.0152978
120	0.160776	0.0251456	0.0595795	0.371559	-0.0158344	0.0530035	0.0988662	0.105908	0.0532437	0.00882314	-0.00974035	0.0210857		0.0120649	0.0188309
140	0.209288	0.0213282	0.0460136	0.342464	-0.0113709	0.0882284	0.0348756	0.0162403	0.00291389	0.0380342	-0.0660886	0.0280596		0.015869	0.0275418
160	0.127902	-0.0426132	-0.0037323	0.230985	-0.019948	0.012179	0.0511455	-0.044444	0.0307469	0.0407577	-0.066366	-0.0179642		0.0201701	0.0301039
180	0.178013	0.000554731	0.00748446	0.301639	-0.0132315	0.0584895	0.0595396	-0.0438122	0.0391457	-0.0281038	-0.0329012	0.00681496		0.0204103	0.0313077
200	0.0741493	-0.025496	0.0521593	0.33716	0.0214297	0.0439844	0.0762565	-0.0679033	0.0342118	-0.00342061	0.0469733	-0.0182248		0.0251771	0.0386151
220	0.208538	-0.022569	0.0373506	0.304811	0.0194434	-0.0183958	-0.11288	0.0123419	0.0492987	-0.00432251	-0.0310317	0.0135858		0.025225	0.0451195
240	0.0801044	-0.0418694	0.0462669	0.371221	-0.0518671	0.00819845	-0.170767	-0.145664	0.00275573	-0.0999642	0.00119664	0.101233		0.0340798	0.0509061
>240	0.0039129	-0.0386462	-0.0290984	0.392061	0.0141186	-0.0144176	-0.328512	-0.11022	0.0307328	-0.0859233	0.00818468	0.126633		0.0358766	0.0559443
														0.0389759	0.0583101
average pairwise correlation (shuffled data; dotted line)														0.0412832	0.059771
Ipsilateral OB	contralateral OB													0.0474338	0.0606202
0.03	0.08													0.0474546	0.0625711
														0.0483305	0.0690354
														0.0486916	0.0707941
														0.048947	0.0744608
														0.0504529	0.0925283
														0.0512276	0.0935877
														0.0527441	0.0949124
														0.0528567	0.0955284
														0.0555698	0.0978949
														0.0657102	0.102773
														0.0671341	0.106424
														0.067264	0.10796
														0.0721051	0.110362
														0.0721159	0.120685
														0.0774621	0.139083
														0.0792503	0.142041
														0.0809554	0.150442
														0.0918534	0.151776
														0.093476	0.158934
														0.0940684	0.159098
														0.0950615	0.159814
														0.100201	0.160501
														0.102	0.168572
														0.105089	0.170589
														0.108084	0.172515
														0.114932	0.173599
														0.117334	0.186864
														0.121064	0.192297
														0.122464	0.192737
														0.127012	0.194731
														0.131193	0.195784
														0.132433	0.199829
														0.134423	0.205091
														0.137668	0.209295
														0.146425	0.2093
														0.164066	0.214243
														0.173934	0.214755
														0.174358	0.221411
														0.174994	0.224621
														0.177105	0.227591
														0.179565	0.231235
														0.180624	0.231291
														0.181553	0.231481
														0.183922	0.242441
														0.187959	0.244339
														0.188276	0.249136
														0.18873	0.253457
														0.189891	0.253888
														0.192578	0.258841
														0.193889	0.261937
														0.194233	0.266773
														0.195862	0.27215
														0.196847	0.27266
														0.197087	0.280536
														0.1989	0.28095
														0.199633	0.284956
														0.200019	0.287571
														0.202307	0.297472
														0.202793	0.297722
														0.203151	0.316091
														0.216788	0.327072
														0.231559	0.327937
														0.236214	0.331391
														0.243029	0.339158
														0.253319	0.339468
														0.257591	0.345503
														0.258283	0.351919
														0.26002	0.352431
														0.261185	0.354177
														0.267088	0.362498
														0.267661	0.36397
														0.271087	0.365482
														0.272352	0.365916
														0.272738	0.367678
														0.274283	0.372803
														0.278579	0.377698
														0.279853	0.378336
														0.285691	0.378733
														0.287534	0.381024
														0.288641	0.383019
														0.288826	0.383981
														0.289106	0.384318
														0.293136	0.390517
														0.295807	0.391241
														0.297315	0.40246
														0.30114	0.411215
														0.301542	0.412187
														0.301831	0.416882
														0.312887	0.421921
														0.314476	0.43545
														0.315083	0.446919
														0.316743	0.447838
														0.318538	0.45006
														0.322422	0.451018
														0.322882	0.451591
														0.323928	0.451892
														0.330496	0.452265
														0.331316	0.452797
														0.333983	0.456832
														0.337354	0.458787
														0.337403	0.460096
														0.338417	0.484176
														0.343156	0.489986
														0.364387	0.492299
														0.365164	0.494914
														0.367181	0.495003
														0.369631	0.4979
														0.370931	0.500061
														0.373724	0.500638
														0.374299	0.500682
														0.376963	0.500844
														0.378531	0.501183
														0.379612	0.501299
														0.394478	0.501492
														0.394572	0.501519
														0.402212	0.502681
														0.405812	0.502958
														0.407917	0.50338
														0.409764	0.50392
														0.420021	0.504254
														0.423665	0.504492
														0.425403	0.504749
														0.426278	0.505058
														0.427545	0.506125
														0.435874	0.506301
														0.439974	0.506879
														0.442429	0.50736
														0.443958	0.507404
														0.4472	0.507965
														0.449447	0.508813
														0.45042	0.509485
														0.452229	0.509816
														0.458369	0.511238
														0.463783	0.511833
														0.469152	0.512468
														0.470154	0.513789
														0.475663	0.515073
														0.477072	0.51562
														0.479134	0.516069
														0.481057	0.516588
														0.481478	0.516613
														0.481565	0.517299
														0.486129	0.517744
														0.486696	0.517909
														0.487404	0.51803
														0.487842	0.518158
														0.492358	0.518651
														0.49366	0.52066
														0.500006	0.524126
														0.500006	0.524317
														0.50002	0.527419
														0.500154	0.528003
														0.500211	0.528111
														0.500327	0.531524
														0.500383	0.532403
														0.500416	0.532917
														0.500433	0.533753
														0.500775	0.535855
														0.500816	0.5362
														0.501075	0.539502
														0.50127	0.540227
														0.501397	0.541219
														0.503148	0.543718
														0.504781	0.5439
														0.504941	0.545276
														0.505221	0.545795
														0.505617	0.545838
														0.505863	0.545965
														0.506344	0.546787
														0.507256	0.547607
														0.507355	0.548869
														0.507762	0.552462
														0.510329	0.552785
														0.511924	0.554076
														0.512291	0.555358
														0.51269	0.557265
														0.512751	0.557647
														0.514573	0.558293
														0.514713	0.560235
														0.515279	0.561561
														0.515509	0.561901
														0.516304	0.563048
														0.517629	0.565679
														0.517716	0.56583
														0.518191	0.57076
														0.518254	0.571079
														0.518798	0.571235
														0.518932	0.573264
														0.520848	0.574712
														0.522204	0.576543
														0.524013	0.577112
														0.527078	0.577395
														0.528291	0.579113
														0.528361	0.58028
														0.530669	0.582023
														0.53081	0.583818
														0.531036	0.585597
														0.532135	0.586116
														0.536118	0.589344
														0.538486	0.58997
														0.53852	0.590448
														0.538579	0.592241
														0.543437	0.596276
														0.546494	0.599537
														0.547586	0.605011
														0.548545	0.606642
														0.54874	0.609929
														0.54889	0.611403
														0.549311	0.615693
														0.552537	0.617107
														0.553563	0.619628
														0.558189	0.623829
														0.564468	0.625171
														0.564931	0.6278
														0.565394	0.628086
														0.568061	0.628223
														0.569994	0.630279
														0.570979	0.63141
														0.572665	0.631907
														0.573056	0.636275
														0.578274	0.637047
														0.584225	0.63748
														0.586196	0.643217
														0.591234	0.643926
														0.595724	0.648168
														0.596579	0.65026
														0.596706	0.652074
														0.598038	0.653703
														0.598429	0.653909
														0.604557	0.654314
														0.608487	0.657757
														0.608607	0.658327
														0.609343	0.65868
														0.612006	0.660463
														0.617262	0.662915
														0.61853	0.666038
														0.620729	0.666395
														0.62178	0.670033
														0.622111	0.670785
														0.622515	0.671818
														0.622669	0.673448
														0.625178	0.675817
														0.627311	0.679357
														0.629619	0.679366
														0.634406	0.68209
														0.636643	0.684379
														0.638552	0.68508
														0.640415	0.686514
														0.648702	0.687441
														0.649	0.688697
														0.649266	0.695548
														0.65668	0.698328
														0.656955	0.706256
														0.657499	0.707709
														0.66178	0.709077
														0.661904	0.711008
														0.667761	0.714719
														0.667956	0.714917
														0.675684	0.723133
														0.678189	0.723234
														0.67982	0.723509
														0.682517	0.724964
														0.68317	0.725678
														0.687509	0.729691
														0.690276	0.738231
														0.693267	0.742371
														0.695582	0.745518
														0.696129	0.746983
														0.711267	0.749213
														0.719414	0.754202
														0.719457	0.755058
														0.72331	0.772196
														0.723727	0.77254
														0.724311	0.77301
														0.725047	0.774183
														0.726397	0.77431
														0.729067	0.775356
														0.740938	0.776951
														0.742492	0.781307
														0.743385	0.784673
														0.744493	0.787632
														0.745269	0.793028
														0.747926	0.793774
														0.750387	0.793938
														0.75728	0.795585
														0.762958	0.79974
														0.763802	0.802359
														0.763979	0.802919
														0.771792	0.804473
														0.773513	0.808082
														0.774613	0.808546
														0.774705	0.809327
														0.775248	0.809453
														0.77813	0.811468
														0.780874	0.812729
														0.781288	0.81328
														0.78324	0.817624
														0.784967	0.821047
														0.786281	0.822464
														0.787359	0.822986
														0.787437	0.824038
														0.788497	0.824677
														0.790572	0.824736
														0.79063	0.826354
														0.791386	0.826442
														0.794	0.828356
														0.794123	0.831633
														0.795767	0.831803
														0.797715	0.832061
														0.800744	0.833109
														0.800915	0.835054
														0.802397	0.83528
														0.80873	0.837655
														0.809342	0.839331
														0.813701	0.839844
														0.813939	0.843678
														0.815596	0.844057
														0.819096	0.845807
														0.819675	0.85044
														0.823266	0.851751
														0.825531	0.852217
														0.828337	0.855846
														0.829474	0.857216
														0.830115	0.858393
														0.831068	0.858478
														0.832891	0.861597
														0.841326	0.865048
														0.84269	0.865513
														0.843401	0.867919
														0.846184	0.868759
														0.853463	0.869111
														0.854191	0.87159
														0.860066	0.873369
														0.860514	0.873817
														0.863253	0.873954
														0.863994	0.876603
														0.871154	0.879092
														0.871686	0.879106
														0.872343	0.884075
														0.872954	0.884174
														0.873997	0.887729
														0.874544	0.888168
														0.876672	0.889526
														0.878178	0.88957
														0.880184	0.891294
														0.886544	0.891373
														0.88673	0.892344
														0.88838	0.898755
														0.889904	0.901515
														0.890629	0.904539
														0.89117	0.908245
														0.892523	0.909421
														0.892627	0.910652
														0.893159	0.912004
														0.89432	0.914697
														0.89778	0.91576
														0.900598	0.91628
														0.900626	0.918852
														0.906102	0.920101
														0.906831	0.922214
														0.907526	0.922566
														0.912225	0.925559
														0.912233	0.929822
														0.915869	0.932071
														0.916013	0.933326
														0.91665	0.933653
														0.922388	0.935246
														0.928257	0.94033
														0.929894	0.940631
														0.930332	0.940782
														0.932564	0.941941
														0.934396	0.942125
														0.93471	0.94379
														0.93659	0.94401
														0.937134	0.94487
														0.937219	0.950209
														0.939904	0.952712
														0.941826	0.953757
														0.943598	0.954477
														0.944698	0.95713
														0.945091	0.960382
														0.946829	0.960405
														0.946904	0.960566
														0.947398	0.960639
														0.950107	0.963777
														0.950509	0.966023
														0.950554	0.966282
														0.95235	0.972488
														0.952646	0.973861
														0.953297	0.975379
														0.955918	0.975995
														0.956768	0.977217
														0.957649	0.978266
														0.957962	0.978609
														0.958746	0.984444
														0.959256	0.986665
														0.960567	0.991243
														0.961258	0.992617
														0.963987	0.993176
														0.966447	0.993524
														0.966594	0.997871
														0.967794	0.999569
														0.968515	1
														0.971033	1
														0.971226	1
														0.972641	1
														0.974082	1
														0.974103	1
														0.97802	1
														0.978597	1
														0.981393	1
														0.989191	1
														0.990693	1
														0.991443	1
														0.995134	1
														0.995429	1
														0.995781	1
														0.998509	1
														1	1
														1	1
														1	1
														1	1
														1	1
														1	1
														1	1
														1	1
														1	1
														1	1
														1	1
														1	1
														1	1
														1	1
														1	1
														1	1
														1	1
														1	1
														1	1
														1	1
														1	1
														1	1
														1	1
														1	1
														1	1
														1	1
														1	1
														1	1
														1	1
														1	1
														1	1
														1	1
														1	1
														1	1
														1	1
														1	1
														1	1
														1	1
														1	1
														1	1
														1	1
														1	1
														1	1
														1	1
														1	1
														1	1
														1	1
														1	1
														1	1
														1	1
														1	1
														1	1
														1	1
														1	1
														1	1
														1	1
														1	1
														1	1
														1	1
														1	1
														1	1
														1	1
														1	1
														1	1
														1	1
														1	1
														1	1
														1	1
														1	1
														1	1
														1	1
														1	1
														1	1
														1	1
														1	1
														1	1
														1	1
														1	1
														1	1
														1	1
														1	1
														1	1
														1	1
														1	1
														1	1
														1	1
														1	1
														1	1
														1	1
														1	1
														1	1
														1	1
														1	1
														1	1
														1	1
														1	1
														1	1
														1	1
														1	1
														1	1
														1	1
														1	1
														1	1
														1	1
														1	1
														1	1
														1	1
														1	1
														1	1
														1	1
														1	1
														1	1
														1	1
														1	1
														1	1
														1	1
														1	1
														1	1
														1	1
														1	1
														1	1
														1	1
														1	1
														1	1
														1	1
														1	1
														1	1
														1	1
														1	1
														1	1
														1	1
														1	1
														1	1
														1	1
														1	1
														1	1
														1	1
														1	1
														1	1
														1	1
														1	1
														1	1
														1	1
														1	1
														1	1
														1	1
														1	1
														1	1
														1	1
														1	1
														1	1
														1	1
														1	1
														1	1
														1	1
														1	1
														1	1
														1	1
														1	1
														1	1
														1	1
														1	1
														1	1
														1	1
														1	1
														1	1
														1	1
														1	1
														1	1
														1	1
														1	1
														1	1
														1
														1
														1
														1
														1
														1
														1
														1
														1
														1
														1
														1
														1
														1
														1
														1
														1
														1
														1
														1
														1
														1

## Sheet: Fig 5G,H,I
	Fig 5H											Fig5 I				Figure5 G
		identity OB										OB ID	mediality index BA			lifetime sparseness
	pairwise distance (µm)	contralateral	contralateral	contralateral	contralateral	contralateral	Ipsilateral	Ipsilateral	Ipsilateral	Ipsilateral		Ipsilateral	0.583333			ipsilateral OB	contralateral OB
	20	0.052639	0.171945	0.215158	0.0693477	0.101698	0.449813	0.267608	0.372112	0.290403		Ipsilateral	0.714286			1	0.503296
	40	0.120587	0.148375	0.220798	0.0639302	0.0707691	0.426684	0.140339	0.344279	0.260895		Ipsilateral	0.692308			0.991076	1
	60	0.0463106	0.134556	0.113404	0.0299865	0.0410499	0.416438	0.112712	0.329672	0.234352		Ipsilateral	0.741667			1	1
	80	-0.00533004	0.116187	0.090495	0.0234804	0.03297	0.415274	0.0953811	0.326788	0.243264		contralateral	0.478261			0.561925	0.502091
	100	-0.0117034	0.112841	0.0873411	0.00777991	0.0399765	0.40361	0.0503783	0.282848	0.199705		contralateral	0.472222			0.962792	0.562101
	120	-0.0227612	0.104626	0.130217	0.0153727	0.0570248	0.408674	0.0496618	0.24183	0.170707		contralateral	0.454545			0.790007	1
	140	-0.0397243	0.103162	0.21575	-0.00229266	0.0530232	0.409623	0.0442174	0.22468	0.187157		contralateral	0.73913			0.908422	0.902825
	160	0.00810912	0.0962426	0.171251	-0.00164594	0.0347307	0.395946	0.0349603	0.175757	0.171688		contralateral	0.333333			0.87714	0.623494
	180	0.0200068	0.0727804	0.217469	-0.0142138	0.0346864	0.400303	0.0170623	0.12729	0.146771						1	1
	>200	0.0565099	0.0698083	0.195821	-0.011462	0.0116559	0.387308	0.0222786	0.124894	0.13411						0.506383	1
																0.718805	0.336702
	average pairwise correlation (shuffled data; dotted line)															0.56016	1
	Ipsilateral OB	contralateral OB														0.763412	0.919938
	0.26	0.057														0.514954	1
																0.314272	0.438657
																1	1
																0.941681	0.341062
																0.644962	1
																1	1
																0.50287	0.512461
																0.565597	0.632635
																0.533075	0.857266
																0.910016	0.95139
																1	1
																0.678826	1
																0.788114	1
																0.521664	1
																0.518536	0.709742
																0.778125	1
																0.654536	1
																0.660431	1
																0.472725	0.566922
																0.533579	1
																1	0.594728
																0.510537	0.580216
																0.919828	0.73593
																1	1
																0.596304	0.793014
																0.578821	0.625538
																0.901495	0.57619
																0.328293	1
																1	0.745078
																0.811205	0.532413
																0.574725	0.883073
																1	0.51241
																0.77402	0.875318
																1	1
																1	0.990839
																0.55951	1
																0.722353	0.54354
																0.585478	1
																0.725906	1
																1	1
																1	0.147569
																0.838619	1
																0.987456	1
																1	1
																1	1
																0.68416	0.900552
																0.678274	1
																0.918464	0.903488
																1	1
																0.346553	0.803974
																0.891233	1
																0.54211	0.691038
																0.867375	0.337152
																0.565198	1
																0.293714	0.744199
																0.587135	0.5119
																0.672567	0.897682
																0.59229	0.68365
																0.671164	0.555217
																1	0.81284
																0.0440411	0.969025
																0.987019	0.901194
																0.57109	0.559135
																0.867645	0.561568
																1	0.500011
																1	0.938219
																0.753755	0.972674
																1	0.843802
																0.512847	0.99383
																0.0730816	0.526283
																0.948721	1
																0.407564	1
																0.505459	0.906697
																1	1
																1	0.790365
																0.808086	0.610489
																1	1
																0.532188	0.552072
																0.435915	0.556759
																0.525049	1
																0.577596	0.851144
																1	1
																0.36697	0.867667
																0.383192	0.761565
																0.424327	0.992793
																0.527876	0.923743
																0.545771	1
																0.866126	0.56673
																0.552303	0.427266
																0.955492	1
																0.923031	0.313723
																0.78745	1
																0.429425	0.0459418
																0.366222	0.789328
																0.800043	0.504728
																0.857584	0.988336
																0.949077	0.672673
																0.0970286	0.67286
																0.239169	0.570148
																0.977486	0.323459
																0.741263	1
																0.841341	0.538213
																1	1
																0.442752	1
																0.445551	0.360804
																1	0.91553
																0.149314	0.89121
																1	0.630251
																1	0.116116
																0.623654	0.204733
																0.513251	0.679644
																0.983568	1
																0.819777	1
																0.706106	0.549184
																1	0.823161
																0.771667	1
																1	0.672884
																0.514811	1
																0.609613	0.209088
																0.94079	0.562406
																0.811041	1
																0.524561	0.547408
																0.90197	1
																0.534366	0.398296
																0.500244	1
																0.765326	1
																1	1
																0.158824	0.505067
																0.808058	0.746701
																0.696233	0.917847
																0.578659	1
																0.722551	1
																0.506488	0.769747
																0.296494	0.589485
																0.666336	0.0466
																0.704796	0.521228
																0.555213	0.503273
																1	0.670184
																0.514568	0.564282
																0.53937	0.561611
																0.883429	0.468532
																0.924191	0.796164
																0.628692	0.206511
																0.907068	0.270142
																1	0.432983
																0.232657	0.531405
																0.993272	0.538885
																0.663804	0.908839
																0.142905	0.77805
																0.614953	1
																1	0.803978
																0.881407	1
																0.988148	1
																0.654965	0.822068
																0.540949	1
																0.618251	0.612369
																0.931564	1
																0.529499	0.836346
																0.102437	0.173101
																0.445981	0.992327
																0.739838	0.50649
																0.485134	0.10772
																0.507099	0.654988
																0.65874	0.495778
																0.507212	0.503221
																0.19544	0.0840749
																0.167563	1
																1	0.882154
																0.675064	0.110922
																0.591283	0.925544
																0.625327	1
																0.668817	0.764273
																0.332346	0.816593
																0.602934	0.707108
																0.274293	0.628725
																0.62908	0.15716
																0.200751	0.635953
																0.520804	0.548287
																0.510452	0.509549
																0.369745	0.437324
																0.402705	0.70128
																0.404651	0.948763
																1	1
																0.396538	0.899417
																0.609451	0.500971
																0.706862	1
																0.979876	0.50024
																0.542136	0.534188
																0.47479	0.523797
																0.673092	0.77311
																0.569554	1
																0.579421	0.34277
																0.971979	0.433664
																0.991012	0.318812
																0.699442	0.353896
																1	0.359444
																0.806051	0.0808933
																0.544586	0.0121508
																1	0.433812
																0.737683	0.389099
																0.385246	0.238799
																0.149263	0.279798
																0.937268	0.402881
																0.792	0.261823
																1	0.0403646
																0.685467	0.74772
																0.861774	0.626172
																1	0.128665
																0.346774	0.479823
																1	0.260194
																1	0.688508
																0.892889	0.664125
																0.155498	0.335645
																0.939828	0.0134535
																0.822482	0.267573
																0.219811	1
																0.935019	0.99401
																0.5304	0.48851
																0.802643	0.520202
																0.976992	1
																0.92258	0.861146
																0.581492	0.503544
																0.460143	0.464526
																0.570726	1
																0.734188	0.539273
																0.79473	0.495133
																0.652769	0.378488
																0.789751	0.820283
																0.281824	0.514992
																0.850165	0.954294
																0.0245531	0.318931
																0.969221	0.0494809
																1	0.518545
																0.0705633	0.0444194
																1	0.435275
																1	0.0165994
																1	0.389715
																1	0.302765
																0.584085	0.593332
																0.62029	0.366816
																0.737395	0.0228354
																0.573198	1
																0.841327	0.365955
																0.87421	0.211133
																0.789226	0.754927
																1	1
																0.991827	0.681263
																1	0.858585
																1	0.399379
																0.705857	0.589048
																0.772237	0.510571
																0.738685	0.505084
																0.506623	0.500292
																1	0.530536
																0.299911	0.208249
																0.264314	0.426081
																1	0.769873
																1	0.0396913
																1	0.210176
																0.929821	0.611984
																0.670752	0.851655
																0.532914	0.46473
																0.574471	1
																0.765559	0.698854
																0.631247	0.544193
																0.464937	0.606977
																1	0.371354
																0.327146	0.501575
																0.660274	0.585329
																0.424843	0.640055
																0.556785	0.71416
																0.300492	0.525712
																0.396377	0.67931
																0.441498	0.68244
																1	0.84186
																0.524133	0.0534622
																0.348568	1
																0.584567	1
																0.755272	0.65086
																0.637636	0.688819
																0.976814	0.899283
																0.577149	0.545937
																0.500754	0.538579
																0.0897285	0.862827
																0.65533	0.706084
																0.272178	0.55798
																0.304228	0.569565
																0.28771	1
																0.557101	1
																0.303659	0.528285
																0.640281	0.50067
																0.36261	0.686303
																0.0557606	0.984891
																0.754315	0.650412
																1	0.50506
																0.973618	0.991312
																0.513903	0.658258
																0.90744	1
																0.712956	0.0205147
																0.322521	0.565931
																0.621958	1
																0.315034	0.717993
																0.344523	0.50046
																0.937468	0.338642
																0.580172	0.360957
																0.389538	0.829949
																0.770139	1
																0.187402	0.870862
																0.486709	0.827261
																0.106301	0.570391
																1	0.500193
																0.520673	0.593541
																0.117522	0.501632
																1	0.534503
																0.918538	0.621437
																0.937132	0.756396
																0.485505	0.708632
																0.906867	0.704431
																0.61719	0.678251
																0.501875	0.530662
																0.854917	0.195864
																0.577442	0.628513
																0.946113	1
																0.959465	0.512173
																0.39958	0.970147
																0.766349	0.510849
																0.941371	0.549051
																0.626469	1
																0.502649	0.501039
																1	1
																0.712517	0.684191
																0.517002	1
																1	0.73336
																0.96094	0.248283
																1	0.258332
																0.281243	0.354959
																0.856644	0.924097
																0.903471	0.601105
																1	1
																0.648186	0.619704
																1	1
																0.821402	0.849323
																1	0.693068
																1	1
																0.962234	0.85991
																0.494422	0.716327
																0.814839	0.686282
																0.441779	0.558603
																0.500091	0.881164
																0.931415	0.715241
																0.0610317	0.715024
																0.512742	0.533799
																0.449539	1
																1	0.00897163
																0.544289	0.541006
																0.213138	0.414975
																0.514558	0.446187
																0.56212	0.0531393
																0.495797	0.628648
																1	0.317255
																0.111636	0.101148
																0.50027	0.268139
																0.508211	0.360685
																0.459839	0.843603
																0.506966	1
																0.00403387	0.975095
																1	0.761153
																0.290824	0.708044
																0.364672	1
																0.551388	0.967765
																1	0.614033
																1	0.439149
																1	0.244355
																0.519593	1
																1	1
																1	0.427232
																0.627664	0.0491454
																0.821297	0.0723426
																0.87177	0.339639
																0.331899	0.407403
																1	0.416388
																0.746625	1
																0.0397483	0.976662
																1	1
																0.749079	0.535893
																0.176157	0.517505
																0.712253	0.250619
																0.503419	0.517268
																0.830456	0.524242
																0.0287216	0.532307
																0.445492	0.500389
																0.525236	0.0183752
																1	0.500111
																0.985766	1
																1	0.93329
																0.763921	1
																0.875363	0.386779
																0.501087	1
																0.651988	1
																0.510531	0.539802
																0.43433	1
																0.704669	0.253058
																0.304143	0.521041
																0.116899	0.643791
																0.0233118	0.330421
																0.889294	0.625004
																0.509264	0.603336
																0.361912	1
																0.829265	0.482089
																0.789207	0.561411
																0.863908	0.767698
																0.507625	0.764691
																0.982285	0.126783
																0.362187	0.543828
																0.505784	0.610851
																0.777547	0.220546
																0.404787	0.506124
																0.432217	1
																1	0.502277
																0.968509	0.371305
																0.625989	0.27193
																1	0.0853733
																1	0.823173
																1	0.925568
																1	0.23025
																1	0.628551
																0.576576	0.553721
																0.966569	0.628856
																0.205393	1
																1	0.55357
																0.252994	0.624872
																0.792291	0.280251
																0.505186	0.530841
																0.687337	0.887897
																0.524409	0.24649
																0.549929	0.501286
																0.93418	0.0853152
																0.53296	0.455403
																0.500898	0.816366
																0.734204	0.521828
																0.336761	0.864623
																0.536285	0.514236
																0.317231	0.260415
																0.988602	0.620149
																0.542114	0.0332712
																0.475583	0.675897
																0.505639	0.5673
																0.421001	0.660354
																0.342842	0.093625
																0.574269	0.776093
																0.605048	1
																0.589788	0.933103
																0.515086	0.649406
																0.376126	0.702288
																0.0100781	0.451284
																0.468994	1
																0.465381	0.0106567
																0.456552	0.8049
																0.500267	0.524105
																0.419402	0.556879
																0.43251	0.569803
																0.643559	0.387143
																0.949888	0.567261
																0.972128	0.103824
																0.74836	0.138757
																0.564733	0.0338641
																0.173902	0.827481
																0.324968	0.587178
																0.645232	1
																0.173839	0.906913
																1	0.755848
																1	0.550573
																1	1
																0.729999	0.527807
																1	0.5
																0.557116	0.950191
																0.263188	0.210396
																0.348001	0.521953
																0.317788	0.552377
																1	0.225296
																0.788382	0.0664755
																0.980959	0.506074
																0.486383	0.616204
																0.595915	0.038751
																0.517618	0.295417
																0.451254	0.0695081
																1	0.877313
																1	0.59512
																0.041471	0.580733
																0.616924	0.514641
																0.868288	0.262393
																0.988814	0.459394
																0.577149	0.500716
																0.21606	0.859127
																0.460038	0.260078
																0.194054	0.440096
																0.633975	0.200049
																0.504666	0.760815
																0.293993	1
																0.175919	1
																0.544071	0.0216939
																0.501722	0.269274
																1	0.824497
																0.778832	0.531323
																0.398695	0.418871
																0.00306304	0.540524
																0.726826	0.501155
																0.583464	0.89007
																1	0.780969
																0.000495995	0.595334
																0.330586	0.601877
																0.780392	0.585872
																0.518651	0.942121
																0.458043	0.549528
																0.496743	0.585751
																0.742829	0.523092
																0.499978	0.620412
																0.936479	0.445381
																1	0.638427
																0.172695	0.252432
																0.740806	0.363056
																0.485239	0.511024
																0.63445	0.505518
																0.69808	0.61476
																0.514681	0.917231
																0.737881	0.839741
																0.561239	0.981319
																0.868242	0.00706776
																0.508898	1
																0.552636	0.378503
																0.562679	0.22368
																0.578555	0.267835
																0.500027	0.788702
																0.940987	0.0330207
																0.502852	0.545603
																0.660421	0.83359
																0.906306	0.199294
																0.676044	0.705286
																1	0.659856
																1	0.683792
																0.384108	0.971841
																0.218114	1
																0.527612	0.83464
																0.300889	1
																0.94949	0.155717
																0.56287	1
																1	0.450843
																0.40028	0.896811
																0.214294	1
																0.501753	0.783512
																0.272405	0.690352
																0.296171	0.892491
																0.616467	1
																1	0.972686
																0.273827	0.20876
																0.344841	0.538394
																0.525081	0.630511
																1	0.710159
																0.680047	0.396674
																0.918192	1
																0.807887	0.531253
																0.465263	0.796735
																0.0356425	1
																0.286141	1
																0.512876	0.831252
																1	0.528586
																0.520008	0.795907
																1	1
																0.505745	0.500538
																0.117193	0.653883
																0.504324	0.234091
																0.529933	0.332633
																0.272305	0.467598
																0.248147	0.829979
																0.531789	0.34291
																0.408012	0.94499
																0.50541	0.590835
																0.580031	0.511315
																0.432584	0.543569
																0.504207	0.508617
																0.508214	0.824398
																0.500982	0.196178
																0.500399	0.451452
																0.19335	0.500235
																0.576284	0.524304
																0.446211	0.460701
																0.512798	0.515148
																0.734386	0.446398
																0.108927	0.660437
																0.501405	1
																0.526799	0.00471676
																0.525352	0.20668
																0.500437	1
																1	0.500018
																1	0.0471538
																1	0.760354
																0.447373	0.600191
																0.1564	1
																0.537049	0.648662
																0.39297	1
																0.41391	0.57257
																0.0203294	0.517053
																0.500077	1
																0.518474	0.968201
																0.550581	0.65768
																0.0404824	0.823861
																0.765584	0.80484
																0.530134	0.67917
																0.894678	0.832858
																0.364962	1
																0.199258	0.636544
																0.732616	0.501657
																0.554961	0.500735
																0.557954	0.713551
																0.619362	0.404676
																0.449634	0.130295
																0.830199	0.560021
																0.445322	1
																1	0.585414
																0.372047	0.639483
																0.669359	0.535583
																1	0.281586
																0.0124867	0.509226
																1	1
																0.878277	0.223155
																0.430777	0.626497
																1	0.846983
																1	1
																0.894867	0.632266
																0.577781	0.627973
																1	0.772591
																0.502207	0.573401
																0.862442	0.839047
																1	0.883951
																1	1
																0.124434	0.5245
																1	0.319829
																1	1
																0.526737	0.557781
																0.538027	1
																0.0814829	0.251368
																0.505346	0.500272
																0.789436	0.53272
																0.966415	0.515372
																0.967205	0.946517
																0.431188	0.995956
																0.900661	0.637659
																0.554248	0.235064
																0.661744	1
																0.739036	0.283141
																0.844877	0.511885
																0.487008	0.66421
																0.895947	0.17728
																0.349843	0.790558
																0.959113	1
																0.997137	0.653347
																1	1
																1	1
																1	0.935841
																1	0.82116
																0.268371	1
																0.937042	0.554674
																0.867874	0.725832
																1	0.502962
																1	1
																0.757754	1
																0.957547	0.602969
																1	1
																1	1
																1	0.894225
																0.107346	0.596961
																0.573429	0.10889
																0.726548	0.109473
																0.719363	0.0745613
																0.846554	0.415539
																0.622336	0.507773
																0.841915	0.652538
																0.640493	0.380356
																0.588585	0.70227
																0.0566377	0.19859
																0.325627	1
																0.53903	0.877708
																0.5274	0.29567
																0.739031	0.470702
																0.251028	0.506844
																0.826467	0.583389
																1	1
																1	0.578979
																1	0.539019
																0.164005	0.842888
																0.656489	0.559192
																0.520682	1
																0.667429	0.49578
																0.581841	1
																0.58099	0.805884
																0.786586	0.550104
																1	0.580973
																0.515328	0.210798
																0.190446	1
																0.649956	0.485864
																0.308659	0.778053
																0.50012	0.315376
																0.590764	1
																0.611739	0.697993
																0.547816	0.507348
																0.588807	0.178217
																1	0.295058
																1	1
																0.864537	0.772122
																0.892038	0.701408
																0.54172	0.821104
																0.0148122	0.61121
																0.943049	0.127019
																0.521659	1
																1	0.758768
																0.288285	0.599737
																0.509088	0.189447
																0.65936	0.500066
																0.544928	0.257479
																0.506967	0.571191
																1	0.319471
																0.611382	0.500427
																1	0.273507
																0.526689	1
																1	0.50164
																1	0.218196
																0.656631	0.687357
																0.525486	0.688987
																1	0.233719
																0.503981	0.00486069
																0.520977	0.248443
																0.891775	0.337372
																1	0.501893
																0.065398	0.935051
																0.421611	0.0851958
																0.512395	0.549036
																0.506897	0.579912
																0.278033	1
																0.19016	0.508249
																0.439798	0.824552
																0.268872	0.673837
																0.141082	0.00750513
																0.154505	0.517577
																0.591738	0.244788
																1	0.500769
																1	0.108019
																0.589107	0.263227
																0.503015	0.69576
																0.807646	0.0691557
																1	0.377429
																0.94585	0.505488
																0.372545	1
																1	1
																0.496517	0.169606
																0.335367	0.782474
																0.483266	0.769856
																0.48844	0.314536
																1	0.0463923
																0.0890025	0.185938
																0.220817	0.206977
																0.78483	0.872953
																0.0737002	0.0991155
																0.351459	0.337934
																0.156219	0.836505
																0.375131	0.743356
																0.42551	0.671728
																0.179566	0.257707
																0.17254	0.0193899
																0.663644	0.155319
																0.769943	0.319962
																0.157225	1
																0.399308	0.543546
																1	0.00546652
																0.33639	0.545763
																0.173213	0.251662
																0.441687	0.603649
																0.977077	0.555669
																0.284858	0.599248
																0.401886	0.641887
																0.490885	0.579026
																0.602971	0.0158331
																0.298902	0.833654
																1	0.529346
																0.627059	0.894854
																0.714268	0.458466
																0.691232	0.50001
																0.477185	0.637374
																0.538858	0.0141848
																0.488711	0.0737576
																0.419732	0.922656
																0.401915	0.63341
																0.500009	0.356893
																0.779066	0.523312
																0.783524	0.250177
																0.533047	1
																0.509995	1
																0.239664	0.504363
																0.54449	0.623057
																1	0.510398
																0.93564	0.387956
																0.299641	0.113471
																0.632406	0.304524
																0.502698	0.693496
																0.651757	0.948925
																0.734594	0.735498
																0.461783	0.715836
																0.541381	0.243678
																0.507613	1
																0.507598	0.139707
																0.457887	0.301917
																0.647692	0.594612
																0.441461	0.501283
																0.627663	0.540121
																0.507862	0.516727
																0.501407	1
																0.18829	0.635588
																0.52338	0.466211
																1	0.995706
																0.299688	0.421317
																0.910149	1
																0.52372	0.879529
																0.601225	0.171224
																0.585494	0.384631
																0.495034	0.710809
																0.538747	1
																0.677679	0.967167
																0.674397	0.452834
																1	0.360486
																0.502397	0.757823
																1	0.140223
																0.785287	0.712431
																1	0.729567
																1	0.646384
																1	0.501098
																0.548651	0.0750428
																0.731489	0.873885
																0.743	1
																0.771643	0.513597
																0.835995	0.0391891
																0.758809	0.524867
																0.713736	1
																0.501522	0.832414
																1	0.89102
																0.568155	0.41703
																0.339774	0.0305999
																1	0.199975
																0.582259	0.469789
																0.404043	0.350711
																0.574047	0.169102
																1	1
																0.214258	0.472873
																0.393401	0.464078
																0.505845	0.0812662
																0.466214	0.218285
																0.273133	0.601398
																0.524629	0.532165
																0.206655	0.529942
																1	1
																0.522964	0.949984
																0.897742	1
																0.483355	0.500029
																0.767804	0.532073
																0.263307	0.29279
																0.341461	1
																0.237409	0.766104
																1	0.576714
																0.132898	0.730771
																0.172138	0.324216
																0.594392	1
																0.433941	0.868231
																0.0758028	0.91725
																0.427567	0.562833
																1	0.499622
																0.448855	0.957901
																0.255579	0.460006
																0.529962	0.630947
																0.0865542	1
																1	0.62034
																0.117442	0.456053
																0.519043	1
																0.346856	0.524969
																0.257907	1
																0.407614	0.611415
																0.502048	0.500198
																1	1
																0.555056	0.506783
																0.703109	0.505426
																0.952268	0.399755
																0.654738	0.426417
																0.636439	1
																1	0.772896
																0.22272	1
																0.427749	0.518213
																0.599901	1
																0.947487	0.354899
																0.766065	0.320239
																0.545177	0.699118
																0.173695	1
																0.337039	0.942324
																0.805157	0.0402946
																0.493903	1
																0.315572	0.516273
																1	0.735722
																0.871756	0.331041
																0.769499	0.749023
																0.156529	0.669136
																0.823957	1
																0.880784	1
																0.784357	0.424921
																0.600127	1
																0.782195	1
																0.3515	1
																0.834448	1
																1	0.412137
																0.598796	0.504602
																1	0.500004
																0.709584	0.847593
																0.50114	0.539606
																0.501695	1
																1	0.42682
																0.352653	0.645944
																0.50259	0.0997439
																0.589064	1
																0.0596768	0.0154348
																0.500653	1
																0.653046	1
																0.770463	0.159515
																0.500044	0.506094
																0.794145	0.349769
																0.801903	1
																0.741187	1
																1	0.905244
																0.580613	0.504186
																0.502926	1
																1	0.103005
																0.877809	0.318283
																0.593278	0.226144
																0.50215	0.087024
																0.597293	1
																1	1
																1	0.156084
																0.58657	0.424369
																0.460065	0.621765
																0.935084	0.0456252
																1	0.830611
																1	0.0480243
																0.662286	0.139179
																0.513433	1
																0.630243	0.124927
																0.879376	0.100731
																1	0.104898
																0.851572	0.0983156
																0.156676	0.369773
																0.534605	1
																0.611669	0.0820175
																0.154886	0.382461
																0.553969	0.813042
																0.113047	1
																1	0.819873
																1	0.851866
																0.501157	0.858053
																1	1
																0.972348	0.276262
																1	1
																0.924116	1
																1	1
																1	0.104419
																0.956634	0.261863
																0.0581258	1
																0.51827	0.151773
																1	0.705935
																1	1
																0.970071	0.518129
																1	0.695857
																0.833097	1
																0.935844	0.61499
																0.389384	1
																0.518773	0.746174
																0.686906	0.322467
																0.879693	0.796174
																1	1
																1	1
																1	1
																1	1
																1	0.320841
																0.889355	0.0228204
																1	0.63826
																1	1
																0.961837	0.516573
																0.593457	0.668041
																0.511779	1
																0.848868	1
																0.9082	0.0721042
																1	0.509621
																1	0.987836
																0.993695	1
																1	0.803194
																0.509018	0.339421
																0.817079	0.635059
																0.552428	0.765769
																0.51208	1
																0.474175	1
																0.733156	0.835599
																1	0.594901
																1	0.50087
																1	0.487261
																1	0.843265
																0.498806	1
																0.560042	0.757963
																1	0.939634
																0.520192	1
																0.74812	1
																0.757725	0.526084
																0.76112	0.959248
																0.680114	0.283968
																1	0.587669
																0.743209	0.491043
																0.573994	0.646975
																0.589659	1
																0.500036	1
																1	0.870047
																0.588392	0.602516
																0.727954	1
																1	1
																0.566076	0.68609
																0.91459	0.0505933
																0.638355	0.560479
																0.912759	0.208814
																1	1
																0.728959	0.264056
																0.808122	0.944913
																1	0.795199
																1	0.535607
																0.689714	0.962268
																0.488526	0.574968
																0.948892	1
																0.918387	0.50461
																0.407114	1
																0.685876	1
																1	1
																1	0.400404
																1	0.00361182
																0.26006	0.780629
																0.494138	0.583749
																0.954392	0.500272
																0.470784	0.561671
																0.6092	0.849619
																0.591583	0.567273
																0.843659	1
																0.386143	1
																0.0895905	0.383904
																1	1
																0.547395	0.426377
																0.502013	0.646091
																1	0.90186
																1	0.974648
																0.507804	0.233637
																0.581652	0.868875
																0.757516	1
																0.557364	0.500001
																0.665008	1
																0.351688	0.199263
																0.958962	0.437648
																1	1
																0.947956	0.202468
																0.501767	0.54081
																0.593834	0.58581
																0.900935	0.520209
																1	0.559396
																0.995503	0.905294
																0.215126	1
																1	0.927875
																0.487287	0.46691
																0.979576	1
																0.921909	1
																1	0.688579
																1	0.629364
																0.493531	0.930904
																0.726879	0.511392
																0.52004	0.876031
																0.577233	0.575328
																0.714848	0.651048
																0.49347	1
																1	1
																0.461736	0.801894
																0.620128	1
																1	0.84946
																0.250372	0.500255
																1	1
																0.971161	0.54489
																1	0.51132
																0.89529	0.504119
																0.568108	0.159931
																0.57724	0.809567
																0.25792	0.928001
																0.514501	0.843365
																0.486649	1
																0.858723	1
																1	0.692939
																0.938065	1
																0.510867	0.791998
																0.502994	1
																1	0.205857
																1	0.00118924
																0.0953489	0.776376
																0.57959	1
																0.732411	0.439496
																1	1
																0.943367	0.513066
																0.0542013	0.325973
																1	0.752037
																0.504275	0.42236
																0.833849	0.140967
																0.975757	1
																0.129762	0.907849
																0.851076	0.847383
																0.397239	0.473087
																0.510404	0.532823
																0.928986	1
																0.978598	0.808038
																1	1
																0.847785	0.883553
																0.978537	1
																0.649394	0.680742
																1	0.829873
																0.538099	0.0739878
																1	1
																0.538006	0.332062
																0.711429	1
																1	0.331985
																0.824539	0.840467
																1	0.949364
																0.541335	0.803949
																0.926995	1
																0.740806	0.680836
																0.345595	1
																0.994437	1
																1	0.974915
																0.914407	0.787298
																0.880592	1
																0.957434	0.428941
																0.782138	0.612515
																0.744161	0.506008
																0.50083	0.898693
																0.909546	0.500307
																1	0.189703
																0.834357	1
																0.506428	0.845076
																0.208026	0.91713
																0.168847	0.133451
																1	0.553779
																1	0.823087
																0.728958	0.873887
																1	0.787734
																1	1
																0.521929	1
																0.356516	0.561365
																0.505203	0.923208
																1	0.345291
																0.93474	1
																0.637163	0.938091
																1	0.583193
																0.886661	0.851348
																0.739702	0.657669
																0.803951	0.545317
																1	0.436299
																1	0.299981
																0.939172	0.457038
																0.730277	0.50054
																1	0.506381
																1	0.518318
																0.793337	1
																1	0.554909
																0.796039	0.649005
																1	0.414644
																0.951368	0.556327
																0.613828	0.0160911
																1	0.950295
																1	1
																0.969867	0.882709
																1	1
																1	0.718979
																1	0.590652
																	0.0423536
																	1
																	0.60632
																	0.00773268
																	1
																	0.624539
																	0.830285
																	0.58122
																	1
																	0.925503
																	0.913501
																	0.730516
																	0.813017
																	0.545779
																	0.587543
																	0.703362
																	1
																	1
																	1
																	0.973425
																	0.507731
																	0.566049
																	1
																	0.268055
																	0.108496
																	0.910173
																	0.587591
																	0.869203
																	1
																	0.692051
																	1
																	0.539186
																	0.916588
																	1
																	1
																	0.943371
																	0.461291
																	0.719934
																	0.481827
																	0.941072
																	1
																	0.793339
																	0.362386
																	1
																	0.817747
																	1
																	0.526313
																	0.912731
																	1
																	0.959013
																	0.936633
																	0.912458
																	0.599451
																	0.588064
																	1
																	0.969676
																	1
																	0.65605
																	1
																	0.652403
																	0.0666512
																	0.964243
																	1
																	0.582685
																	0.225808
																	0.732455
																	0.305437
																	0.50001
																	0.549209
																	1
																	1
																	0.646711
																	0.533698
																	0.0490633
																	0.581321
																	1
																	1
																	1
																	0.779582
																	0.500159
																	1
																	0.575458
																	0.752686
																	1
																	0.707403
																	0.892459
																	0.482344
																	0.596543
																	1
																	0.0608527
																	0.941252
																	1
																	0.486959
																	0.906794
																	1
																	0.683112
																	1
																	0.681958
																	0.992673
																	1
																	0.625774
																	0.501403
																	1
																	1
																	0.639625
																	1
																	1
																	0.452039
																	0.744725
																	0.526311
																	1
																	0.94131
																	0.943243
																	0.595757
																	1
																	0.515804
																	1
																	1
																	1
																	1
																	0.533218
																	1
																	0.984895
																	1
																	0.866313
																	1
																	1
																	1
																	0.806028
																	0.655309
																	0.761763
																	0.927704
																	0.924303
																	0.978155
																	1
																	0.865784
																	0.946378
																	0.324192
																	1
																	1
																	0.559528
																	1
																	0.544826
																	0.23232
																	1
																	0.91232
																	1
																	0.547803
																	0.680613
																	0.376724
																	0.60664
																	1
																	1
																	0.282264
																	1
																	0.944006
																	0.538168
																	0.648633
																	0.481108
																	0.480997
																	0.499303
																	1
																	0.506461
																	0.664782
																	0.304911
																	1
																	1
																	0.672168
																	0.452387
																	0.857611
																	1
																	1
																	1
																	1
																	0.620287
																	1
																	0.980574
																	0.594479
																	0.907634
																	0.537064
																	1
																	1
																	0.53383
																	0.668779
																	1
																	0.865187
																	0.513102
																	0.501204
																	0.914074
																	1
																	0.503153
																	0.903242
																	0.503646
																	0.577931
																	1
																	1
																	1
																	0.524642
																	0.518568
																	0.674205
																	1
																	0.925156
																	1
																	0.536347
																	0.97543
																	0.410611
																	0.867514
																	0.91479
																	1
																	0.963632
																	0.218938
																	0.57056
																	0.756889
																	1
																	1
																	0.515218
																	1
																	1
																	0.819146
																	0.702639
																	0.57693
																	1
																	0.500001
																	1
																	0.476423
																	0.941667
																	0.948987
																	1
																	1
																	1
																	1
																	1
																	1
																	0.316926
																	0.830897
																	0.864068
																	0.0673944
																	0.615229
																	1
																	0.475299
																	1
																	0.986785
																	0.762027
																	0.956009
																	0.537954
																	0.5632
																	0.563601
																	0.508738
																	0.0564718
																	0.758289
																	0.57143
																	0.753815
																	1
																	1
																	0.50178
																	0.595933
																	0.561656
																	0.819109
																	0.740463
																	0.995311
																	0.17622
																	1
																	0.512502
																	1
																	0.818742
																	0.768034
																	0.472704
																	0.563243
																	1
																	0.37673

## Sheet: Fig 6C,D,G,H,I
Fig6 C													Fig 6D													Fig 6G										Fig 6H											Fig 6 I
Mitral cell 1				Mitral cell 2				Mitral cell 3					Mitral cell 5				Mitral cell 4				Mitral cell 6						PGF neurons response amplitude (normalized)									pgf vs odor mixture pattern correlation											food odor vs odor mixture pattern correlation
PGF	odor mixture	food odor		PGF	odor mixture	food odor		PGF	odor mixture	food odor			PGF	odor mixture	food odor		PGF	odor mixture	food odor		PGF	odor mixture	food odor			food odor concentration	high (+++)	high (+++)	medium (++)	medium (++)	low (+)	low (+)	control (-)	control (-)		food odor concentration	high (+++)	high (+++)	medium (++)	medium (++)	low (+)	low (+)	control (-)	control (-)			food odor concentration	high (+++)	high (+++)
2.18351	6.05795	3.57785		0.693846	-14.2104	-34.6832		1.15654	5.23723	10.5133			-14.7488	-22.4049	-1.90307		-6.47913	-18.6071	-30.0701		-4.04043	-1.8393	-3.79599			contralateral input	with	without	with	without	with	without	with	without		contralateral input	with	without	with	without	with	without	with	without			contralateral input	with	without
0.184698	11.8496	-20.9539		0.710549	-28.9179	-34.2894		5.53336	-4.57533	7.02374			-15.8669	-10.7872	-7.11568		-7.24767	-17.1846	-39.3223		-0.161313	-12.077	7.33443			cells	0.0225915	1.24782	1.07399	0.753187	0	0.888603	0.773842	0.95524		animals	0.90517	0.787646	0.748538	0.719166	0.54602	0.900143	0.555048	-0.083771			animals	0.90517	0.787646
-27.1066	-14.4853	-13.1837		14.9948	-24.1437	-25.313		0.555649	10.4323	-4.59913			-4.40044	-15.7828	4.20056		0.54124	-28.0598	-35.9221		19.4217	-5.9416	1.66389			cells	0.184104	1.50971	0.882823	0.174193	0	0.94605	0.845371	1.16633		animals	0.788502	0.88339	0.866995	0.953479	0.669345	0.790443	0.0705407	0.109626			animals	0.788502	0.88339
11.3764	0.980398	-13.8578		-11.1768	-14.9738	-22.4737		9.5393	0.202175	4.32618			0.260755	-25.5679	-20.324		6.7529	-25.448	-30.5323		5.21543	-14.565	-5.99949			cells	0	0.943917	0.816491	0.792002	1.43912	1.56832	1.09128	0.647777		animals	0.901478	0.899745	0.753246	0.936901	0.774678	0.802648	-0.0452766	0.000454892			animals	0.901478	0.899745
-12.228	8.07202	9.00825		-15.1733	-25.0693	-24.2822		-1.85726	-3.61227	3.75854			7.84708	-19.7348	-10.1133		-1.31133	-29.7042	-30.2237		11.2298	-5.55432	19.0021			cells	0	0.617876	0.719492	0.455108	1.36278	0.231159	1.08526	0.682892		animals	0.943095	0.949807	0.869806	0.861976	0.56546	0.762134	0.175137	-0.0613787			animals	0.943095	0.949807
0.134464	-10.6854	0.69242		5.98698	-4.52299	-12.7501		-6.29216	7.9134	16.5062			10.9673	-17.4679	-0.802297		3.61522	-28.0525	-24.0413		5.58526	-24.4748	11.2392			cells	1.35622	1.02897	0	0.962355	1.43689	0	0.905061	1.47984		animals	0.964831	0.841929	0.866438	0.814311	0.365379	0.795796	-0.135834	0.541148			animals	0.964831	0.841929
-19.1228	-3.35048	-17.5033		13.3604	-23.2968	-25.4772		4.22677	-5.50101	-0.813921			13.8707	-14.7766	9.48343		-5.40053	-21.0939	-24.7052		6.53242	-4.98064	20.167			cells	0	0.935788	0	0.553684	1.7514	1.17828	0.753463	0.838967		animals			0.920399	0.824373	0.268668	0.84189	-0.0629644				animals
-27.7804	-0.470621	-8.65703		-28.4955	-17.2501	-19.6099		-11.5471	5.74432	11.1895			4.69786	-24.1926	-9.9251		-15.0158	-25.7185	-32.3208		33.547	17.9196	29.0306			cells	0.209574	0.984783	0	1.30741	1.73654	1.33598	0.993405	0.895621		animals			0.846708				0.105838				animals
5.75347	-19.8552	-4.4383		-19.6949	-13.5788	-11.9144		8.81175	8.57949	-3.89253			9.52872	-26.7617	3.30408		-20.8602	-18.7253	-28.1403		40.6959	0.393151	6.97759			cells	0.60284	0.926358	0	0.416651	1.47866	0	0.954095	0.974584		animals			0.916666								animals
-14.7225	-10.0356	-18.3662		-6.05533	-13.7647	-31.1776		-8.98355	5.8351	15.2824			12.0173	-22.3313	-1.04032		-0.47577	-14.4025	-25.7555		2.79812	-8.45177	-11.1627			cells	0.0154431	0.636432	0.691854	0.250568	2.39378	0.544926	1.08972	0.640505
-11.4938	-14.5327	-20.381		-14.7501	-5.70243	-14.9012		8.54553	-15.3578	6.39607			28.0012	-8.58561	-5.40776		3.4226	-14.6371	-25.8288		5.76404	17.3168	-9.90399			cells	0.336836	1.01778	0.751088	0.523277	1.29524	0.124938	1.01614	1.0768
-18.5298	-1.3676	-4.33234		-1.09868	-13.1368	-36.0388		5.82044	-2.4978	9.5114			21.1793	-16.4267	-10.8679		8.71424	-26.5248	-23.6733		-10.6215	22.1456	-17.3524			cells	0.247118	0.400648	0	0.476949	1.08672	0.979638	1.7508	0.882808
-8.67369	-5.94034	-10.9715		-10.0418	-4.91172	-27.5278		8.93944	-11.9216	8.02385			-1.19192	-1.48778	3.34341		7.11539	-26.8386	-19.6182		22.182	6.92559	-28.8242			cells	0.658495	0	0.893047	0.730243	0	1.03133	2.05856	0.963388
2.82316	9.54685	-17.9939		-9.0119	-20.7742	-23.0049		-3.34642	7.03088	-1.71839			11.4109	2.44598	4.69078		-1.65021	-16.6626	-9.23801		25.7401	25.2249	-10.6537			cells	0.45742	0.131773	0	0.619722	0	1.33791	0.900716	0.779614
-14.4907	2.48152	-12.2059		-19.7139	-17.7262	-29.5593		-1.16354	0.236987	7.11628			-8.87683	-9.8115	14.5582		13.6035	-18.9136	1.59989		15.0768	0.216324	-31.7155			cells	0.353417	0.0161694	0	0.538621	0	0.127805	2.00648	0.955504
12.8767	3.14459	-22.8496		-8.96251	-11.8391	-8.02433		-6.84031	1.58561	-7.04093			6.0312	2.14745	-3.23719		4.56122	-17.0457	9.64552		15.7255	16.8196	-1.00513			cells	0.537981	0	0.840159	0.829927	0	0	1.29321	0.674173
-2.59052	7.61393	-13.0411		-29.5609	-6.26932	13.2693		16.3534	-1.11374	8.44908			4.1672	-11.7126	9.05992		-11.5035	-30.6052	11.3321		31.2403	8.06432	9.78068			cells	0.501961	0	0.693875	0.504187	1.08898	0.514895	0.645998	0.959392
-17.5236	-4.79169	-6.04709		-26.9752	9.82164	-18.3136		-8.39113	0.505861	0.874557			10.8946	16.9657	9.56022		8.51448	-6.37063	9.26447		12.1456	3.02021	4.28176			cells	0.65725	0.0631378	0.403425	0.733482	0	0	0.885075	1.20405
-22.8385	-9.30057	-7.91272		-25.7324	-9.42952	-24.2485		-19.0565	4.41768	-7.53648			6.5025	17.0776	8.40433		10.4767	-1.57968	7.32387		-4.0114	-8.94654	-15.7066			cells	0.0484163	0.488375	0	0	0.0841286	0.46746	1.15142	0.860695
-25.1488	-11.1335	-16.2324		-19.5645	-18.7936	-11.0353		9.94959	-2.54984	10.1143			-2.23353	17.6191	4.61148		5.6927	3.3762	4.79543		-20.7402	-9.08246	-3.03828			cells	0	1.20219	0.926816	0.0932464	0.0865892	0.147775	0.905288	1.15007
-22.5045	1.17217	-36.6761		-21.8011	-7.54719	-11.363		-6.05792	-10.4568	-0.137411			-4.04705	-0.770921	8.93132		16.7572	-3.43752	5.80363		-5.92188	-4.1294	-3.68887			cells	0	0	0.851482	0	0.622454	0	1.05745	1.32098
0.9677	-9.87861	0.178469		-17.7146	-17.6902	-13.8065		9.60798	-0.326074	1.06216			-1.25646	6.60967	14.4952		9.45595	0.894485	5.07299		4.44285	-5.14027	16.4591			cells	0.409733	0	0.931427	0.0287897	0.152691	0.064338	0.884214	1.60607
-5.38683	-7.32268	-2.47848		6.90373	-12.581	-3.06461		0.727848	2.97776	-7.63967			-6.97541	5.33858	13.7028		4.67741	-2.4955	9.69378		-16.234	27.8657	16.4085			cells	0.533451	0.247068	0.262375	0.343599	0.589085	0.212109	1.01638	1.16744
-16.5138	-26.3975	2.66858		12.5546	-6.54417	8.01449		7.76455	0.00405779	-8.15306			-7.59828	-4.01807	-0.832452		0.946181	-2.87868	-12.1572		-14.4021	0.0710831	3.97016			cells	0.00550873	0.0538697	0	0.122103	0.0104332	0.137689	1.34333	1.61582
-0.0199199	4.69613	-3.9689		16.3241	-9.27853	-6.51036		8.29795	-5.3196	-3.94182			-18.3183	6.91255	-20.942		-9.59722	-0.840907	9.06374		3.08287	5.56389	9.10769			cells	0	0.0533817	0	0.991216	0.481564	0.0949969	1.14571	1.30989
-5.65451	-1.89909	-2.28721		28.7489	0.303978	-0.642716		14.4358	3.9137	7.81218			-2.42736	6.85553	-2.02565		-11.2936	7.61419	-5.15548		-6.62857	-1.38732	12.5795			cells	0.0188396	0.00285324	0	0	0.788248	0	2.30893	0.907975
6.06903	-4.62787	19.4737		2.15119	-0.136464	-2.34913		-8.47088	7.35726	8.94734			8.94543	22.2605	7.40826		-5.48516	22.4595	-1.80348		0.793071	-7.27386	8.58321			cells		0.195392	1.99547	0	0.564945	0	0.974398	1.12043
24.2344	9.3654	10.602		10.351	7.22229	17.0661		-0.886104	-6.74444	9.74869			7.70243	-20.0703	-23.9377		-6.22704	-1.79807	-1.28836		5.65477	-17.3583	13.0235			cells		0.4887	1.13375	0.275802	1.07603	0.0848038	3.27795	0.944757
7.82181	-11.4921	-4.85945		10.992	7.62552	12.5441		8.12867	-4.50191	3.93936			3.26252	8.37341	-3.3134		-10.0533	4.97759	2.09754		0.821563	-7.8009	4.31694			cells		0.359136	0	0.645776	0	0.746759	1.52951	1.14847
4.95538	17.2111	20.3855		23.6042	9.35838	7.72607		-1.85414	-3.0649	-6.09076			18.462	-15.8785	-13.6782		-5.79595	-4.06299	-8.3692		10.873	15.9525	15.3772			cells		0.114587	0.0204867	0	0.152529	0.0236528	0.913944	1.65946
11.5926	-2.62313	15.0037		6.96692	11.3795	8.21279		-1.06696	-3.91572	-0.234335			-0.262247	-7.55612	-10.6616		3.77041	2.52897	-15.9793		8.71328	4.95253	12.8518			cells		0.312155	0.0289166	0.0253894	0.842257	0.93187	2.14247	0.792439
15.4367	11.7548	33.2115		-4.88136	18.3161	1.95583		-4.51024	4.30822	-10.9797			-2.25061	-19.2878	-8.92291		-7.543	6.57077	-4.19694		-14.3451	-7.37353	10.1055			cells		0.219765	0.248333	0.564207	0.0669511	0.562828	0.822602	1.11621
-2.65301	16.792	12.6995		18.1763	14.8845	5.45502		-6.06271	0.727183	0.730963			-11.2901	-15.1842	26.1042		-13.1229	3.5141	2.75064		4.62239	19.0485	-4.41513			cells		0	0.0917604	0.0617083	1.69576	0.262031	1.15303	0.749586
19.1282	8.89956	-5.15236		18.9694	18.8451	24.8841		-6.3727	6.44015	-1.99525			1.26438	-2.42788	-2.29569		0.00560224	2.494	-6.598		-7.96877	-1.66478	-3.9643			cells		0.0288552	1.29602	0.613076	1.12778	0.803703	0.899852	1.12712
32.242	6.33559	19.4884		19.1641	20.0783	29.7895		-4.53257	5.51851	-5.04546			7.83794	-10.3098	-11.507		4.72606	5.04412	-5.7797		-13.7455	5.18789	-11.5614			cells		0.101009	0.000272788	0.00967713	0.930974	0	1.78007	0.818784
24.6394	20.2227	23.8264		21.3522	17.1531	32.3551		83.4298	48.4418	0.00988854			-11.1633	11.1419	13.9538		6.71242	-4.6765	-11.369		4.72678	-14.328	-19.887			cells		0.18477	0.0968817	0	1.08801	0	1.40388	0.838947
99.8126	88.6463	-0.825406		32.2965	42.6174	22.3515		235.044	182.773	-3.84383			-1.21629	-11.9384	-18.115		8.88663	-0.728238	5.49844		18.5195	2.77862	-33.4611			cells		0	0.0229982	0.251217	1.35071	1.15613	1.00234	1.2193
223.693	199.326	14.9355		21.5601	10.5564	32.1521		248.564	226.329	24.8712			20.0741	-8.39514	0.448517		29.2293	-5.68595	1.66764		29.6018	0.0444356	-31.3422			cells		0.00368888	0.164344	0	1.51274	1.09099	0.664554	0.634003
312.368	271.478	-1.72354		33.1535	9.30854	31.8922		246.468	235.643	58.6113			83.9535	45.3552	-1.97242		83.2706	33.5736	-5.99444		65.2874	-12.0986	-23.6707			cells		0.0734366	0.834967	0	1.5805	0	1.2631	1.51773
346.305	273.044	21.0172		69.2666	8.59778	8.5217		257.077	194.976	86.9138			106.079	75.1038	-10.6462		151.629	63.9005	-6.28628		29.7426	-19.1348	-3.33352			cells		0.083303	0.393591	0.150735	0	0.0426738	1.10764	0.890792
303.398	287.31	8.7687		102.024	10.3588	33.2404		235.284	207.754	65.7746			161.289	96.0774	-12.9907		192.63	73.7405	-20.175		52.3598	-9.81442	-16.1397			cells		0.253841	1.19646	0.16053	1.27072	0	0.860542	1.10438
359.745	353.027	0.894428		148.024	-0.920648	20.6394		214.45	189.848	71.8667			198.212	109.783	-14.0089		198.776	89.05	-10.9774		42.7944	20.6226	-14.3017			cells		0	0.207315	0	0.910701	0.220905	1.08915	0.549073
327.197	280.285	-9.08264		151.856	1.72192	13.9938		173.338	182.899	64.3444			197.479	116.123	-29.5098		222.76	101.807	-13.8262		67.0063	4.33226	-22.5526			cells		1.34292	0.770627	0.948917	0	0	0.724062	1.07058
283.394	298.679	5.7623		186.55	4.51943	31.0034		164.493	144.432	64.2638			232.713	111.693	-10.2182		232.088	109.044	-19.3493		150.22	-6.45947	-36.9061			cells		0.542975	1.02601	0.477764	0.745912	0	0.670459	1.11736
368.286	287.228	0.108202		244.484	-10.528	21.1601		161.693	148.646	54.5893			229.926	124.9	-29.0783		224.28	104.862	-14.1292		171.779	1.39991	-30.3589			cells		0.739858	0.754954	0.471451	0	0.0384718	0.936636	2.29845
367.646	262.715	34.5518		209.487	7.13519	39.555		162.799	162.934	55.2882			247.235	115.894	-19.2553		226.685	101.295	-20.7833		136.44	-10.6569	-41.067			cells		1.03123	0.401677	0.407744	0	0.0243222	1.2064	1.42917
312.677	262.118	0.671992		237.866	-0.666811	27.9501		141.485	137.834	52.4746			221.639	103.24	-21.3532		227.002	92.9084	-31.2153		150.185	-12.359	-30.5157			cells		0	0	0.114717	1.4068	0.860435	1.04968	1.55633
277.195	243.182	-8.54797		250.836	-10.6829	23.033		142.461	163.283	55.9453			239.924	109.145	-25.2185		221.185	95.3952	-23.039		134.712	-12.178	-30.0322			cells		0.575267	0.498065	0.110318	1.15613	0.0768688	0.642383	1.5815
255.612	219.363	-9.89832		225.815	-8.75844	27.8683		135.19	157.04	42.8678			261.359	110.104	-22.7448		217.39	95.7796	-19.8272		175.348	-11.4914	-24.5831			cells		0.328622	0.816975	0.860204	0.765286	0.390633	0.829394	1.70141
241.624	225.028	-6.0746		166.255	-3.49388	7.49815		125.122	146.611	48.5231			210.32	125.982	-15.8454		214.144	84.1937	-31.1355		144.959	-10.2216	-18.7346			cells		0.206756	0	0.521804	1.96031	0.0126175	0.77529	1.61076
255.462	204.647	-3.62126		203.134	-13.6704	8.03308		170.294	172.248	53.5495			233.64	134.379	-25.6108		222.574	89.9743	-30.2639		89.3502	-24.3961	-12.5073			cells		0.787724	0.569644	0.465399	1.5747	0.355822	0.875906	0.614091
244.329	160.19	4.01078		186.087	-19.4853	22.094		180.222	174.496	42.4155			276.658	145.129	-27.6925		224.902	82.4577	-34.4276		166.176	-14.262	-11.0832			cells		1.00584	0	0.556423	1.07481	0.598298	1.23173	0.627268
209.884	142.725	13.7676		147.009	-19.4122	7.94242		163.632	184.07	27.6238			203.48	87.9535	-13.762		199.258	83.7985	-33.1832		138.242	-13.6498	-7.71627			cells		0.724693	0	0	0	0.971288	0.508683	1.23255
193.094	155.691	-6.1821		183.35	-9.47931	13.0925		220.147	163.014	37.3701			223.86	105.975	-3.98632		193.667	77.2312	-36.5193		102.539	-8.27846	-6.00449			cells		1.01767	0.393967	0	0	0	0.675648	1.00664
228.315	146.365	1.37885		126.311	-21.7945	17.7079		173.162	176.413	44.7034			215.711	137.91	-9.87647		194.432	72.9227	-38.7538		106.962	-12.6215	1.85257			cells		0.25888	0.806068	0	0.906764		0.560912	1.19387
162.698	145.616	-13.3497		102.981	-15.7277	17.8029		190.549	169.685	41.2387			218.324	121.267	-31.403		194.31	77.8165	-40.0586		137.532	3.77972	0.175913			cells		0.163283	1.32212	0.267599	0.818008		0.43563	0.533011
185.934	143.843	3.63165		167.671	-9.7901	28.8196		166.451	186.264	41.0804			250.95	118.091	-15.605		188.339	72.352	-27.1436		151.454	6.74486	2.2574			cells		0.701674	1.88091	1.04451	0.157867		0.659385	1.17742
168.88	165.954	-5.66949		117.835	-9.33496	20.2958		187.438	195.431	49.5577			263.846	76.5648	-31.7177		198.265	75.7617	-24.9228		93.5253	-18.7142	0.697508			cells			0.84667	0.653632	0.499782		0.942027	0.767531
204.676	153.084	-10.8151		155.949	-23.3102	16.8553		225.164	182.908	46.9074			248.141	96.8929	-25.272		188.883	65.5547	-28.6593		135.294	-10.1115	-10.254			cells			0	0.377828	0.697214			0.866221
157.66	166.979	-5.44308		151.907	-12.3127	11.0562		192.003	198.512	64.3226			263.269	111.566	-16.5205		188.038	77.5755	-25.217		168.533	-5.55979	1.86387			cells			1.26066	0.503341	0.619572			0.548393
186.899	182.875	3.79958		141.338	-2.19695	31.5839		197.771	198.29	56.9675			242.265	105.89	-20.8219		185.172	69.6431	-20.9653		159.84	1.92106	10.0685			cells			0.349803	0.0469573	0.537455			0.374767
209.178	140.671	13.2548		197.281	-9.39984	15.2887		252.689	193.503	51.9697			238.887	93.9139	-22.9339		183.545	77.4195	-21.2591		192.74	11.0091	-0.494064			cells			0.330833	0	0.649042			0.168469
171.121	185.133	5.88339		198.508	-13.6849	13.5748		220.838	187.781	42.5471			242.759	94.9993	-20.0631		184.905	65.4299	-20.6461		159.21	-8.66252	3.46924			cells			0.789267	1.3888				1.617
253.194	204.985	7.75398		150.507	-8.33848	14.7135		208.74	197.92	70.5268			243.074	120.3	-21.7323		177.295	73.1656	-24.3355		200.269	5.17211	-7.00059			cells			0.437854	1.51697				1.09022
248.809	220.074	13.0108		96.8411	-6.7414	4.42059		211.354	198.516	37.397			255.767	100.997	-32.5738		180.059	67.1659	-20.9834		151.26	-12.0332	-4.82222			cells			0.253374	1.39139				0.836668
234.09	220.482	7.9224		108.938	-2.57687	9.55457		223.188	198.325	46.9131			220.073	109.009	-16.1463		193.143	77.6001	-20.6088		155.232	-17.8443	2.6582			cells			0.932727	0.15277				1.30226
255.869	185.471	-4.52581		103.109	-22.7527	4.50309		222.119	183.899	45.4913			226.78	95.532	-11.3331		178.762	68.891	-14.1303		217.15	0.93277	-11.074			cells			0.628796	0.601054				0.926358
226.758	231.271	12.4772		98.7947	-19.1445	16.567		263.507	183.979	57.7658			235.885	99.6594	-1.88377		194.046	72.037	-17.1191		215.649	-1.73419	-13.4929			cells			0.780004	1.35871				0.971826
226.028	186.077	6.29346		105.993	-6.24267	24.8011		248.429	171.926	41.1392			223.252	105.142	1.16646		192.441	84.239	-19.0655		202.249	-15.2385	-13.3138			cells			0.117529	0				0.957847
210.329	218.033	15.1898		83.439	-3.28431	10.2183		214.281	178.737	66.7038			197.128	130.679	5.24009		189.887	82.9191	-11.2539		172.765	-12.1169	-15.189			cells			1.09036	0				1.04238
280.443	229.119	7.34091		83.3767	-23.8074	5.90958		231.205	189.025	32.3125			242.818	96.5028	4.28847		181.327	83.7896	-1.70019		188.354	-28.2317	4.49395			cells			0.797526	0				0.926628
204.307	216.22	16.2439		76.8038	-16.6365	0.257865		216.928	168.596	38.0856			228.509	125.48	-8.62059		189.355	86.7925	3.05386		213.484	-27.0162	19.3985			cells			0.450194	0.234418				0.746667
272.194	185.488	34.8266		50.0439	-7.47476	8.27466		261.096	163.364	49.6033			221.573	120.111	-4.05698		189.043	83.1571	6.40154		189.913	-19.1462	9.4925			cells			0.203874	0				0.851927
239.362	161.238	15.3683		86.4199	5.90453	6.47846		271.847	151.351	47.8492			241.526	107.625	-4.23486		188.086	92.3967	18.0443		202.515	-28.5929	-20.4162			cells			0.864241	1.26657
285.497	176.385	-7.89275		41.7637	-18.7876	15.8025		249.283	178.817	40.2103			231.011	106.019	18.7087		201.425	82.2556	16.8924		196.246	-26.0574	-18.8992			cells			0.81412	0.944354
285.295	216.49	27.7723		61.2989	-17.41	11.749		238.457	158.299	40.4805			204.74	116.595	4.27957		172.478	84.0512	29.5882		214.461	-23.3154	-24.7467			cells			0.534685	0.973986
234.582	181.645	24.4217		58.9481	-1.13561	28.691		281.168	188.65	43.1181			207.221	106.115	-8.57869		189.995	88.7865	35.4786		169.059	-15.8725	-21.2896			cells			0.751453	0
221.326	198.873	7.12548		57.7853	-7.47706	2.32638		214.988	167.727	37.8071			230.102	132.675	-3.79026		196.006	85.0355	30.0598		174.815	-14.7353	-23.2174			cells			0.494206	0
262.666	151.843	31.268		48.7363	-0.936572	12.3337		216.572	170.16	26.068			220.013	98.4264	15.8373		198.748	86.5402	37.3932		170.025	-14.5318	-31.7934			cells			0.581133
188.943	167.885	11.2096		59.269	3.13741	-2.37115		230.3	166.315	37.2685			213.634	123.096	11.7086		199.197	94.1875	33.9869		220.265	-24.2512	-33.9365			cells			0.481905
220.559	148.355	13.9418		40.2914	5.38548	12.6257		206.588	169.363	30.1159			220.608	119.909	2.97469		202.048	92.0125	28.7675		185.675	-15.5771	-38.2258			cells			0.521771
214.437	162.248	14.7554		40.0351	-8.73831	9.32232		231.743	143.838	37.6279			223.602	113.961	-2.15788		180.558	87.4483	41.8697		177.89	-17.5595	-39.6997			cells			0.961278
193.712	136.206	37.3557		48.5586	8.27568	7.03145		189.362	150.875	33.698			195.75	106.989	-0.38388		184.135	85.3492	23.2648		165.48	-18.077	-48.2175			cells			0.804991
176.246	127.02	5.92494		41.7472	2.19263	27.6203		173.191	130.225	19.3698			230.814	125.747	16.2636		177.712	83.2169	35.2735		201.245	-20.86	-37.9679			cells			0.892086
145.577	145.675	9.25576		29.4371	-4.93721	3.90124		186.578	155.385	37.6036			205.642	101.637	7.55056		161.691	77.829	28.671		186.741	-18.8678	-44.2952
123.258	132.537	43.3997		55.9356	5.20742	-4.46423		199.659	122.322	13.2749			230.015	132.076	6.60851		189.173	87.3428	23.6831		226.675	-4.55122	-41.534
156.101	126.632	17.9903		30.9739	-3.8012	34.2326		176.779	130.266	24.1719			219.297	102.925	-2.17752		185.862	84.8129	31.3748		189.161	-18.451	-43.1427
126.304	78.2916	47.7762		31.5302	8.73238	9.89215		176.207	102.347	27.744			182.377	131.679	19.9952		184.701	88.0531	29.3226		182.261	-21.4373	-51.1519
100.791	97.2591	21.1832		47.5837	-4.69536	13.7323		167.054	107.234	29.3527			203.549	98.6852	8.71448		174.386	83.3371	30.5244		130.855	-22.8915	-48.7693
112.303	111.325	15.1804		47.786	11.7662	16.2217		168.784	117.768	26.4197			179.736	126.627	11.3168		179.816	80.8274	43.888		176.874	-11.8476	-50.8268
118.891	107.978	29.617		57.6352	-8.9138	22.8127		177.392	121.638	18.3404			216.754	129.326	0.900945		173.725	79.6072	32.3973		188.173	-25.4465	-54.0396
113.076	86.2589	16.4745		21.0906	-5.47059	28.3274		139.84	103.133	8.6174			188.186	108.347	0.914696		169.132	76.0717	22.9706		201.715	-13.32	-48.9722
83.6624	106.659	17.7514		50.8906	-11.7644	15.9028		151.158	95.7342	14.8468			232.067	89.4991	-2.26911		157.385	78.0685	26.9839		171.872	0.32995	-47.3479
80.3678	86.5534	24.1036		69.8683	19.308	0.782744		134.069	101.053	16.1439			160.413	93.5355	-1.17516		159.538	76.3961	32.0012		188.866	-20.0176	-52.0398
86.8381	55.4737	31.4377		61.4586	7.01877	1.00127		131.339	98.7722	19.2525			195.853	105.116	-4.94531		144.499	78.4649	26.6365		168.152	-18.3661	-60.3264
79.886	59.2596	31.4161		54.8634	17.0925	26.5335		138.083	110.259	14.8896			213.325	108.777	-5.00801		159.747	63.5969	23.664		178.151	-13.4141	-49.7372
68.9493	49.4756	7.65706		45.7256	-1.73332	9.44791		121.473	90.2688	14			180.958	92.5097	-8.45294		140.316	68.1623	29.1661		180.966	1.28371	-53.9135
60.9202	56.0015	13.5005		65.5536	-13.2172	19.1865		120.72	102.132	18.8042			178.005	113.314	9.98739		137.665	60.0074	39.702		196.955	-11.3899	-50.5085
58.8802	29.2388	5.6937		52.7929	-7.29208	12.7548		129.812	82.5597	23.9331			146.926	78.6936	-13.1074		122.777	70.4437	51.419		189.491	6.95389	-60.9931
[truncated: 6 more columns]

## Sheet: S5 Fig D,E,F
S5D Fig						S5D Fig					S5D Fig
	AA response						BA response					PGF response
center for average odor response bin (% df/f)	Ipsilateral	contralateral	control			center for average odor response bin (% df/f)	Ipsilateral	contralateral	control		center for average odor response bin (% df/f)	Ipsilateral	contralateral	control
-25	0.271053	0.0363636	0.0143266			-25	0.189474	0.0545455	0.0229226		-25	0.148684	0.0405594	0.0229226
-15	0.376316	0.0923077	0.111748			-15	0.275	0.167832	0.0744986		-15	0.234211	0.0755245	0.0544413
-5	0.511842	0.433566	0.578797			-5	0.393421	0.467133	0.601719		-5	0.377632	0.422378	0.512894
5	0.597368	0.801399	0.856734			5	0.540789	0.79021	0.888252		5	0.560526	0.8	0.896848
15	0.656579	0.86993	0.925501			15	0.655263	0.86014	0.934097		15	0.669737	0.86014	0.959885
25	0.698684	0.902098	0.936963			25	0.711842	0.893706	0.962751		25	0.765789	0.907692	0.971347
35	0.739474	0.921678	0.95702			35	0.75	0.909091	0.977077		35	0.819737	0.924476	0.977077
45	0.768421	0.93986	0.962751			45	0.790789	0.918881	0.994269		45	0.848684	0.931469	0.982808
55	0.797368	0.948252	0.971347			55	0.806579	0.927273	0.994269		55	0.880263	0.935664	0.985673
65	0.814474	0.956643	0.977077			65	0.831579	0.942657	1		65	0.897368	0.941259	0.985673
75	0.826316	0.959441	0.985673			75	0.851316	0.948252	1		75	0.906579	0.948252	0.988539
85	0.835526	0.965035	0.994269			85	0.865789	0.955245	1		85	0.914474	0.952448	0.991404
95	0.852632	0.969231	0.994269			95	0.878947	0.960839	1		95	0.923684	0.956643	0.991404
105	0.860526	0.972028	0.994269			105	0.892105	0.962238	1		105	0.931579	0.958042	0.991404
115	0.872368	0.973427	0.997135			115	0.902632	0.967832	1		115	0.936842	0.960839	0.994269
125	0.881579	0.974825	0.997135			125	0.915789	0.974825	1		125	0.940789	0.966434	0.994269
135	0.890789	0.977622	1			135	0.923684	0.976224	1		135	0.946053	0.972028	0.997135
145	0.902632	0.979021	1			145	0.928947	0.979021	1		145	0.952632	0.974825	0.997135
155	0.910526	0.981818	1			155	0.935526	0.979021	1		155	0.959211	0.976224	0.997135
165	0.913158	0.981818	1			165	0.942105	0.979021	1		165	0.963158	0.979021	0.997135
175	0.921053	0.984615	1			175	0.953947	0.979021	1		175	0.964474	0.981818	0.997135
185	0.923684	0.984615	1			185	0.960526	0.98042	1		185	0.967105	0.983217	1
195	0.926316	0.987413	1			195	0.960526	0.98042	1		195	0.971053	0.983217	1
205	0.931579	0.988811	1			205	0.964474	0.983217	1		205	0.976316	0.986014	1
215	0.938158	0.99021	1			215	0.965789	0.984615	1		215	0.978947	0.986014	1
225	0.942105	0.99021	1			225	0.968421	0.984615	1		225	0.978947	0.987413	1
235	0.946053	0.99021	1			235	0.972368	0.986014	1		235	0.978947	0.987413	1
245	0.947368	0.99021	1			245	0.975	0.987413	1		245	0.978947	0.988811	1
255	0.948684	0.991608	1			255	0.981579	0.99021	1		255	0.981579	0.991608	1
265	0.951316	0.993007	1			265	0.982895	0.99021	1		265	0.984211	0.991608	1
275	0.952632	0.993007	1			275	0.982895	0.993007	1		275	0.984211	0.991608	1
285	0.957895	0.993007	1			285	0.985526	0.994406	1		285	0.985526	0.991608	1
295	1	1	1			295	1	1	1		295	1	1	1
